# Supplementary material for: Metatranscriptomic Signatures Associated With Phytoplankton Regime Shift From Diatom Dominance to a Dinoflagellate Bloom
Source: Front Microbiol. 2019 Mar 22;10:590. doi: 10.3389/fmicb.2019.00590 (PMC6439486; doi:10.3389/fmicb.2019.00590)
Supplement: Supplementary file 2 [file Table_2.xls]

## Sheet: Dataset 1
Dataset 1. Information of differential expressed genes shown in Fig. 2c. Shown are magnitude of expression changes as log2 of (T0/T123) (logFC), expression levels (logCPM), functional description etc.
Metabolic process	gene_id	logFC (T0/ T123)	logCPM	PValue	FDR	Functional description	Species_group	Gene_group/Abbreviation	color	shape
Nutrient metabolism	Skeletonema-dohrnii-SkelB-20130926|16868_1	6.37691	4.91537	0.00296155	0.0180268	Ammonium transporter 1 member 2	diatoms	Amt	cornflowerblue	open circle
Nutrient metabolism	Skeletonema-marinoi-SkelA-20130924|102837_1	7.22383	5.52329	0.000110284	0.00102615	Ammonium transporter 1 member 2	diatoms	Amt	cornflowerblue	open circle
Nutrient metabolism	Skeletonema-dohrnii-SkelB-20130926|112591_1	1.46718	7.15048	8.19e-05	0.000871	Ammonium transporter 1 member 2	diatoms	Amt	cornflowerblue	open circle
Nutrient metabolism	Skeletonema-marinoi-SkelA-20130924|101411_1	6.20505	4.79607	0.00988884	0.0467276	Ammonium transporter 1 member 2	diatoms	Amt	cornflowerblue	open circle
Nutrient metabolism	Skeletonema-marinoi-SkelA-20130924|6807_1	6.11254	4.73264	0.00988884	0.0467276	Ammonium transporter 1 member 2	diatoms	Amt	cornflowerblue	open circle
Nutrient metabolism	Skeletonema-dohrnii-SkelB-20130926|7290_1	6.00065	4.65672	0.00988884	0.0467276	Autophagy-related protein 3	diatoms	ATG3	darkolivegreen4	open circle
Nutrient metabolism	Pseudo_nitzschia-fradulenta-WWA7-20140214|77136_1	-8.20312	5.78144	0.000503289	0.0040823	Cathepsin B	diatoms	Cathepsin	lightskyblue	open circle
Nutrient metabolism	Skeletonema-dohrnii-SkelB-20130926|13959_1	1.10379	10.097	3.34e-10	9.02e-09	Cathepsin D	diatoms	Cathepsin	lightskyblue	open circle
Nutrient metabolism	Skeletonema-marinoi-SkelA-20130924|1237_1	1.70062	7.73314	4.37e-08	8.65e-07	Cathepsin D	diatoms	Cathepsin	lightskyblue	open circle
Nutrient metabolism	Pseudo_nitzschia-fradulenta-WWA7-20140214|115581_1	-7.67966	5.16004	0.00562884	0.0321323	Cathepsin E	diatoms	Cathepsin	lightskyblue	open circle
Nutrient metabolism	Pseudo_nitzschia-fradulenta-WWA7-20140214|55828_1	-7.34865	4.83277	0.00738785	0.041496	Cathepsin E	diatoms	Cathepsin	lightskyblue	open circle
Nutrient metabolism	Pseudo_nitzschia-fradulenta-WWA7-20140214|39197_1	-7.83576	5.34538	0.0025	0.0174	Cathepsin E-A	diatoms	Cathepsin	lightskyblue	open circle
Nutrient metabolism	Skeletonema-dohrnii-SkelB-20130926|890_1	2.50118	8.16674	4.04e-17	2.4e-15	Cathepsin Z	diatoms	Cathepsin	lightskyblue	open circle
Nutrient metabolism	Skeletonema-marinoi-SkelA-20130924|83571_1	1.81256	6.58141	0.000135405	0.00124596	Cathepsin Z	diatoms	Cathepsin	lightskyblue	open circle
Nutrient metabolism	Thalassiosira-oceanica-CCMP1005-20130912|23236_1	6.46387	4.97639	0.00921653	0.0467276	Cathepsin Z	diatoms	Cathepsin	lightskyblue	open circle
Nutrient metabolism	Thalassiosira-oceanica-CCMP1005-20130912|6236_1	4.497	8.30762	2.35e-33	4.51e-31	Cathepsin Z	diatoms	Cathepsin	lightskyblue	open circle
Nutrient metabolism	Skeletonema-dohrnii-SkelB-20130926|1422_1	6.67162	5.12371	0.00304331	0.0180268	Cathepsin Z	diatoms	Cathepsin	lightskyblue	open circle
Nutrient metabolism	Skeletonema-marinoi-SkelA-20130924|10301_1	6.30131	4.86268	0.00296155	0.0180268	Cathepsin Z	diatoms	Cathepsin	lightskyblue	open circle
Nutrient metabolism	Thalassiosira-rotula-CCMP3096-20130909|15767_1	6.12863	4.74363	0.00988884	0.0467276	Cathepsin z	diatoms	Cathepsin	lightskyblue	open circle
Nutrient metabolism	Skeletonema-dohrnii-SkelB-20130926|110998_1	3.64	11.08	1.97e-88	1e-84	Ferredoxin--NADP reductase embryo isozyme chloroplastic	diatoms	NR	darkorange	open circle
Nutrient metabolism	Thalassiosira-rotula-CCMP3096-20130909|6977_1	8.03496	6.12182	6.08e-08	1.15e-06	Ferredoxin--nitrite reductase chloroplastic	diatoms	NiR	darkgoldenrod	open circle
Nutrient metabolism	Skeletonema-dohrnii-SkelB-20130926|111960_1	8.64533	6.57578	2.24e-11	7.09e-10	Ferredoxin--nitrite reductase chloroplastic	diatoms	NiR	darkgoldenrod	open circle
Nutrient metabolism	Skeletonema-marinoi-SkelA-20130924|3028_1	8.08038	6.15553	2.04e-08	4.22e-07	Ferredoxin--nitrite reductase chloroplastic	diatoms	NiR	darkgoldenrod	open circle
Nutrient metabolism	Skeletonema-marinoi-SkelA-20130924|9193_1	2.01392	7.81721	3.89e-10	1.01e-08	Glutamine synthetase	diatoms	GS	darkgoldenrod1	open circle
Nutrient metabolism	Skeletonema-dohrnii-SkelB-20130926|7413_1	8.67986	6.60151	7.94e-12	2.64e-10	Glutamine synthetase chloroplastic	diatoms	GS	darkgoldenrod1	open circle
Nutrient metabolism	Pseudo_nitzschia-fradulenta-WWA7-20140214|207635_1	-11.0114	9.20837	2.33e-26	2.84e-24	High affinity nitrate transporter 2.5	diatoms	NRT	bisque1	open circle
Nutrient metabolism	Skeletonema-dohrnii-SkelB-20130926|12698_1	6.74258	5.17447	0.000986293	0.00718886	Nitrate transporter 2.2	diatoms	NRT	bisque1	open circle
Nutrient metabolism	Skeletonema-dohrnii-SkelB-20130926|4382_1	2.28444	7.26547	9.1e-09	1.98e-07	Metacaspase-1	diatoms	AMC1	chartreuse2	open circle
Nutrient metabolism	Skeletonema-dohrnii-SkelB-20130926|6272_1	1.85983	7.63886	9.9e-09	2.15e-07	Metacaspase-1	diatoms	AMC1	chartreuse2	open circle
Nutrient metabolism	Skeletonema-marinoi-SkelA-20130924|10061_1	7.6437	5.83207	1.3e-06	1.95e-05	Metacaspase-1	diatoms	AMC1	chartreuse2	open circle
Nutrient metabolism	Thalassiosira-oceanica-CCMP1005-20130912|7607_1	7.21797	5.519	0.000110284	0.00102615	Metacaspase-1	diatoms	AMC1	chartreuse2	open circle
Nutrient metabolism	Skeletonema-marinoi-SkelA-20130924|10899_1	1.11842	7.26099	0.000850888	0.00677442	Metacaspase-1a	diatoms	AMC1	chartreuse2	open circle
Nutrient metabolism	Skeletonema-dohrnii-SkelB-20130926|17228_1	8.03122	6.11904	6.08e-08	1.15e-06	Nitrate reductase [NADH]	diatoms	NR	darkorange	open circle
Nutrient metabolism	Skeletonema-marinoi-SkelA-20130924|9191_1	6.91883	5.30138	0.000315	0.00262	Nitrate reductase [NADH]	diatoms	NR	darkorange	open circle
Nutrient metabolism	Thalassiosira-rotula-CCMP3096-20130909|16837_1	6.49173	4.99602	0.00921653	0.0467276	Nitrate reductase [NADH]	diatoms	NR	darkorange	open circle
Nutrient metabolism	Pseudo_nitzschia-fradulenta-WWA7-20140214|96644_1	-8.99008	6.78555	6.43e-07	1.04e-05	Nitrite reductase [NAD(P)H]	diatoms	NR	darkorange	open circle
Nutrient metabolism	Pseudo_nitzschia-fradulenta-WWA7-20140214|208562_1	-8.58768	6.29548	1.02e-05	0.000131	Probable urea active transporter 1	diatoms	UT	hotpink	open circle
Nutrient metabolism	Skeletonema-dohrnii-SkelB-20130926|8856_1	1.8587	7.08219	1.54e-06	2.27e-05	Probable urea active transporter 1	diatoms	UT	hotpink	open circle
Nutrient metabolism	Skeletonema-marinoi-SkelA-20130924|14004_1	2.66659	6.06226	0.00015	0.00138	Probable urea active transporter 1	diatoms	UT	hotpink	open circle
Nutrient metabolism	Skeletonema-dohrnii-SkelB-20130926|5547_1	8.7289	6.63807	2.82e-12	9.8e-11	Proton-coupled amino acid transporter 1	diatoms	AT	antiquewhite3	open circle
Nutrient metabolism	Skeletonema-dohrnii-SkelB-20130926|980_1	-2.15968	6.47914	8.95e-05	0.000948	Proton-coupled amino acid transporter 4	diatoms	AT	antiquewhite3	open circle
Nutrient metabolism	Skeletonema-marinoi-SkelA-20130924|9365_1	6.05427	4.69298	0.00988884	0.0467276	Putative sodium-coupled neutral amino acid transporter 11	diatoms	AT	antiquewhite3	open circle
Nutrient metabolism	CL55061Contig1	8.87165	7.53845	4.84e-21	1.91e-18	Silicon transporter	diatoms	SiT	yellow	open circle
Nutrient metabolism	CL75249Contig1	8.48923	6.42395	2.36e-19	4.73e-17	Silicon transporter	diatoms	SiT	yellow	open circle
Nutrient metabolism	c841210_g1_i1	9.44103	4.87609	1.15e-18	1.74e-16	Silicon transporter	diatoms	SiT	yellow	open circle
Nutrient metabolism	CL407Contig14	8.34987	4.72365	3.48e-17	3.04e-15	Silicon transporter	diatoms	SiT	yellow	open circle
Nutrient metabolism	c896698_g1_i1	12.3671	4.19467	1.1e-16	8.08e-15	Silicon transporter	diatoms	SiT	yellow	open circle
Nutrient metabolism	CL105333Contig1	7.57085	5.37666	2.98e-16	1.89e-14	Silicon transporter	diatoms	SiT	yellow	open circle
Nutrient metabolism	c901860_g1_i1	7.05114	5.30062	2.69e-15	1.24e-13	Silicon transporter	diatoms	SiT	yellow	open circle
Nutrient metabolism	CL407Contig13	6.33948	3.66971	3.26e-12	6.23e-11	Silicon transporter	diatoms	SiT	yellow	open circle
Nutrient metabolism	c900435_g2_i2	6.36969	2.68917	2.09e-11	3.24e-10	Silicon transporter	diatoms	SiT	yellow	open circle
Nutrient metabolism	c902446_g1_i1	5.79756	3.28924	1.11e-10	1.42e-09	Silicon transporter	diatoms	SiT	yellow	open circle
Nutrient metabolism	CL1Contig6678	-10.5338	2.5484	1.72e-10	2.11e-09	Silicon transporter	diatoms	SiT	yellow	open circle
Nutrient metabolism	CL87681Contig1	10.0463	1.75524	5.48e-10	5.93e-09	Silicon transporter	diatoms	SiT	yellow	open circle
Nutrient metabolism	c901860_g2_i1	10.0463	1.75524	5.48e-10	5.93e-09	Silicon transporter	diatoms	SiT	yellow	open circle
Nutrient metabolism	c833922_g1_i1	9.96508	1.66752	8.83e-10	9.09e-09	Silicon transporter	diatoms	SiT	yellow	open circle
Nutrient metabolism	c822073_g1_i1	9.55747	1.22627	1.19e-08	9.25e-08	Silicon transporter	diatoms	SiT	yellow	open circle
Nutrient metabolism	c861217_g1_i1	9.2498	0.893638	7.6e-08	4.81e-07	Silicon transporter	diatoms	SiT	yellow	open circle
Nutrient metabolism	c890714_g1_i1	9.2498	0.893638	7.6e-08	4.81e-07	Silicon transporter	diatoms	SiT	yellow	open circle
Nutrient metabolism	c821018_g1_i1	8.94551	0.567231	4.66e-07	2.4e-06	Silicon transporter	diatoms	SiT	yellow	open circle
Nutrient metabolism	CL1Contig4221	-3.42805	2.2501	5.54e-05	0.000158958	Silicon transporter	diatoms	SiT	yellow	open circle
Nutrient metabolism	c737210_g1_i1	8.03057	-0.372579	5.79e-05	0.000160471	Silicon transporter	diatoms	SiT	yellow	open circle
Nutrient metabolism	c889702_g1_i1	8.03057	-0.372579	5.79e-05	0.000160471	Silicon transporter	diatoms	SiT	yellow	open circle
Nutrient metabolism	c856395_g1_i1	7.5632	-0.811589	0.000390825	0.000798842	Silicon transporter	diatoms	SiT	yellow	open circle
Nutrient metabolism	Pseudo_nitzschia-fradulenta-WWA7-20140214|207434_1	-7.76645	5.26964	0.00191	0.0135	Sodium-dependent phosphate transport protein 2a	diatoms	PiT	blueviolet	open circle
Nutrient metabolism	Skeletonema-dohrnii-SkelB-20130926|25932_1	3.77935	10.7283	6.92e-83	2.44e-79	Sodium-dependent phosphate transport protein 2a	diatoms	PiT	blueviolet	open circle
Nutrient metabolism	Skeletonema-marinoi-SkelA-20130924|8350_1	6.11828	9.26402	8.09e-70	1.28e-66	Sodium-dependent phosphate transport protein 2a	diatoms	PiT	blueviolet	open circle
Nutrient metabolism	Thalassiosira-oceanica-CCMP1005-20130912|3769_1	8.89525	6.76215	1.9e-13	7.83e-12	Sodium-dependent phosphate transport protein 2a	diatoms	PiT	blueviolet	open circle
Nutrient metabolism	Thalassiosira-rotula-CCMP3096-20130909|1546_1	8.97212	6.81955	2.53e-14	1.13e-12	Sodium-dependent phosphate transport protein 2a	diatoms	PiT	blueviolet	open circle
Nutrient metabolism	Thalassiosira-rotula-GSO102-20130909|84739_1	6.10291	4.72607	0.00989	0.0467	Sodium-dependent phosphate transport protein 2a	diatoms	PiT	blueviolet	open circle
Nutrient metabolism	Thalassiosira-rotula-CCMP3096-20130909|7455_1	8.70982	6.62384	2.82e-12	9.8e-11	Sodium-dependent phosphate transport protein 2b	diatoms	PiT	blueviolet	open circle
Nutrient metabolism	Skeletonema-marinoi-SkelA-20130924|10286_1	6.64531	5.10494	0.00304331	0.0180268	Synaptobrevin homolog ykt6	diatoms	VAMP	chartreuse4	open circle
Nutrient metabolism	Skeletonema-marinoi-SkelA-20130924|103279_1	6.8024	5.21741	0.000986293	0.00718886	Syntaxin-1b	diatoms	STX	aquamarine	open circle
Nutrient metabolism	Skeletonema-dohrnii-SkelB-20130926|9472_1	0.920107	8.49482	5.7e-05	0.000619181	Type-1 glutamine synthetase 1	diatoms	GS	darkgoldenrod1	open circle
Nutrient metabolism	Pseudo_nitzschia-fradulenta-WWA7-20140214|11851_1	-8.90595	6.6762	1.74e-06	2.51e-05	Type-3 glutamine synthetase	diatoms	GS	darkgoldenrod1	open circle
Nutrient metabolism	Pseudo_nitzschia-fradulenta-WWA7-20140214|132021_1	-8.03219	5.57621	0.000856345	0.00677442	Type-3 glutamine synthetase	diatoms	GS	darkgoldenrod1	open circle
Nutrient metabolism	Pseudo_nitzschia-fradulenta-WWA7-20140214|1531_1	6.25077	4.82764	0.00988884	0.0467276	Type-3 glutamine synthetase	diatoms	GS	darkgoldenrod1	open circle
Nutrient metabolism	Pseudo_nitzschia-fradulenta-WWA7-20140214|207872_1	-9.66645	7.61436	1.25e-10	3.68e-09	Type-3 glutamine synthetase	diatoms	GS	darkgoldenrod1	open circle
Nutrient metabolism	Skeletonema-dohrnii-SkelB-20130926|6950_1	1.14475	6.9796	0.00185	0.0131	Type-3 glutamine synthetase	diatoms	GS	darkgoldenrod1	open circle
Nutrient metabolism	Skeletonema-marinoi-SkelA-20130924|13667_1	2.93144	5.95002	0.000212491	0.00192664	Type-3 glutamine synthetase	diatoms	GS	darkgoldenrod1	open circle
Nutrient metabolism	Thalassiosira-oceanica-CCMP1005-20130912|133885_1	6.10596	4.72815	0.00988884	0.0467276	Type-3 glutamine synthetase	diatoms	GS	darkgoldenrod1	open circle
Nutrient metabolism	Thalassiosira-rotula-CCMP3096-20130909|2141_1	6.20457	4.79574	0.00988884	0.0467276	Type-3 glutamine synthetase	diatoms	GS	darkgoldenrod1	open circle
Nutrient metabolism	Thalassiosira-rotula-GSO102-20130909|14419_1	6.57772	5.05687	0.00304331	0.0180268	Type-3 glutamine synthetase	diatoms	GS	darkgoldenrod1	open circle
Nutrient metabolism	Skeletonema-marinoi-SkelA-20130924|13952_1	6.68392	5.13249	0.00304331	0.0180268	Urea transporter 1	diatoms	UT	hotpink	open circle
Nutrient metabolism	Skeletonema-dohrnii-SkelB-20130926|6473_1	7.31779	5.59212	3.67e-05	0.000405	Urease	diatoms	Urease	deeppink	open circle
Nutrient metabolism	Skeletonema-marinoi-SkelA-20130924|102175_1	6.185	4.78227	0.00988884	0.0467276	Urease	diatoms	Urease	deeppink	open circle
Nutrient metabolism	comp85588_c0	-8.44719	3.14466	0.0101719	0.0737226	2-aminoethylphosphonate-pyruvate transaminase (Phn W)	P. donghaiense	PhnW	Indianred4	solid triangle
Nutrient metabolism	comp92893_c0	-9.54693	4.18626	7.6e-05	0.00171054	6-phosphofructokinase 7 (Phn G)	P. donghaiense	PhnG	Indianred2	solid triangle
Nutrient metabolism	comp166021_c0	-8.78682	3.41414	0.00414552	0.0379382	ABC1 family protein C10F6.14c (Phn G)	P. donghaiense	PhnG	Indianred2	solid triangle
Nutrient metabolism	comp95052_c0	-10.8627	5.38927	1.05e-08	9.67e-07	Alkaline phosphatase	P. donghaiense	AP	darkblue	solid triangle
Nutrient metabolism	comp99739_c1	-10.3635	4.92271	6.12e-07	3.17e-05	Ammonium transporter 1 member 1	P. donghaiense	Amt	cornflowerblue	solid triangle
Nutrient metabolism	comp49815_c2	-8.82028	3.48404	0.00232519	0.024746	Ammonium transporter 1 member 3	P. donghaiense	Amt	cornflowerblue	solid triangle
Nutrient metabolism	comp101931_c1	-2.69454	5.31093	0.0089347	0.0668758	Ammonium transporter 2	P. donghaiense	Amt	cornflowerblue	solid triangle
Nutrient metabolism	comp97221_c6	-8.45693	3.26149	0.00474922	0.0421529	Ammonium transporter 2	P. donghaiense	Amt	cornflowerblue	solid triangle
Nutrient metabolism	comp101205_c3	-8.86898	3.6359	0.000614803	0.0089205	Ammonium transporter NrgA	P. donghaiense	Amt	cornflowerblue	solid triangle
Nutrient metabolism	comp127691_c0	-8.40945	3.12784	0.0118175	0.0830041	Assimilatory nitrite reductase [NAD(P)H] small subunit	P. donghaiense	NiR	darkgoldenrod	solid triangle
Nutrient metabolism	comp101277_c0	-8.24884	3.098	0.00639443	0.0525555	ATP-binding cassette superfamily	P. donghaiense	HPT	darkorchid	solid triangle
Nutrient metabolism	comp101632_c2	-8.34254	3.16283	0.00394952	0.0372828	ATP-binding cassette superfamily	P. donghaiense	HPT	darkorchid	solid triangle
Nutrient metabolism	comp87989_c0	-8.11241	3.02562	0.00632709	0.0221207	Autophagy-related protein 22-1	P. donghaiense	ATG22	darkkhaki	solid triangle
Nutrient metabolism	comp72230_c1	-8.36238	3.25866	0.00236892	0.0105034	Autophagy-related protein 3	P. donghaiense	ATG3	darkolivegreen3	solid triangle
Nutrient metabolism	comp47133_c0	-8.87764	3.8109	6.05e-05	0.000537744	Autophagy-related protein 8	P. donghaiense	ATG8	darkolivegreen4	solid triangle
Nutrient metabolism	comp70045_c0	-8.33598	3.2724	0.00161447	0.00770804	Autophagy-related protein 8	P. donghaiense	ATG8	darkolivegreen4	solid triangle
Nutrient metabolism	comp96744_c6	-11.5295	6.11696	2.03e-15	1.64e-13	Autophagy-related protein 8	P. donghaiense	ATG8	darkolivegreen4	solid triangle
Nutrient metabolism	comp47096_c0	-8.43079	3.26667	0.00676251	0.0232248	Autophagy-related protein 8	P. donghaiense	ATG8	darkolivegreen4	solid triangle
Nutrient metabolism	comp87357_c0	-8.28012	3.12169	0.0103916	0.0321081	Autophagy-related protein 9	P. donghaiense	ATG9	darkolivegreen2	solid triangle
Nutrient metabolism	comp108001_c0	-9.19264	3.86584	0.000539985	0.00803218	Cathepsin B	P. donghaiense	Cathepsin	lightskyblue	solid triangle
Nutrient metabolism	comp97897_c0	-8.42792	3.27804	0.00298199	0.030138	Cathepsin B-like CP2	P. donghaiense	Cathepsin	lightskyblue	solid triangle
Nutrient metabolism	comp83806_c0	-8.37324	3.08999	0.00749747	0.0588882	Cathepsin B-like CP3	P. donghaiense	Cathepsin	lightskyblue	solid triangle
Nutrient metabolism	comp91140_c0	-7.7037	2.61566	0.0278993	0.152072	Cathepsin B-like cysteine proteinase 4	P. donghaiense	Cathepsin	lightskyblue	solid triangle
Nutrient metabolism	comp87338_c0	-10.5555	5.14838	4.34e-08	3.31e-06	Cathepsin B-like cysteine proteinase 6	P. donghaiense	Cathepsin	lightskyblue	solid triangle
Nutrient metabolism	comp98102_c0	-9.20936	3.91716	0.000311805	0.00523048	Cathepsin D	P. donghaiense	Cathepsin	lightskyblue	solid triangle
Nutrient metabolism	comp115594_c0	-9.28576	3.96613	0.000328355	0.00543822	Cathepsin D	P. donghaiense	Cathepsin	lightskyblue	solid triangle
Nutrient metabolism	comp80237_c0	-10.1209	4.73125	2.05e-06	8.63e-05	Cathepsin D	P. donghaiense	Cathepsin	lightskyblue	solid triangle
Nutrient metabolism	comp137573_c0	-8.89414	3.60455	0.000961672	0.0125887	Cathepsin D	P. donghaiense	Cathepsin	lightskyblue	solid triangle
Nutrient metabolism	comp114570_c0	-8.74627	3.5039	0.00483266	0.0180822	Cathepsin E	P. donghaiense	Cathepsin	lightskyblue	solid triangle
Nutrient metabolism	comp60708_c0	-8.27698	3.11746	0.00544953	0.0471014	Cathepsin E	P. donghaiense	Cathepsin	lightskyblue	solid triangle
Nutrient metabolism	comp79704_c0	-9.61391	4.23706	8.14e-05	0.00180041	Cathepsin E	P. donghaiense	Cathepsin	lightskyblue	solid triangle
Nutrient metabolism	comp84723_c0	-8.48624	3.14911	0.00874816	0.0657594	Cathepsin E	P. donghaiense	Cathepsin	lightskyblue	solid triangle
Nutrient metabolism	comp90538_c1	-9.10067	3.76611	0.000786344	0.0107352	Cathepsin E	P. donghaiense	Cathepsin	lightskyblue	solid triangle
Nutrient metabolism	comp95770_c2	-8.5943	3.32204	0.00555478	0.0471014	Cathepsin E	P. donghaiense	Cathepsin	lightskyblue	solid triangle
Nutrient metabolism	comp96234_c0	-10.0937	4.66742	4.57e-06	0.000169071	Cathepsin E	P. donghaiense	Cathepsin	lightskyblue	solid triangle
Nutrient metabolism	comp99639_c0	-9.24545	3.94006	0.000236509	0.00420128	Cathepsin E	P. donghaiense	Cathepsin	lightskyblue	solid triangle
Nutrient metabolism	comp97302_c0	-8.3663	3.08459	0.00749747	0.0588882	Cathepsin E	P. donghaiense	Cathepsin	lightskyblue	solid triangle
Nutrient metabolism	comp101323_c1	-9.74736	4.4091	1.33e-05	0.000409886	Cathepsin E	P. donghaiense	Cathepsin	lightskyblue	solid triangle												Species_group	Pathway
Nutrient metabolism	comp110844_c0	-9.36496	4.02251	0.000167446	0.00320716	Cathepsin E	P. donghaiense	Cathepsin	lightskyblue	solid triangle
Nutrient metabolism	comp124988_c0	-9.91533	4.5502	5.39e-06	0.00019389	Cathepsin E	P. donghaiense	Cathepsin	lightskyblue	solid triangle
Nutrient metabolism	comp31333_c0	-8.86977	3.61966	0.000828776	0.0112001	Cathepsin E	P. donghaiense	Cathepsin	lightskyblue	solid triangle
Nutrient metabolism	comp61256_c0	-9.95427	4.5478	1.08e-05	0.000346294	Cathepsin E	P. donghaiense	Cathepsin	lightskyblue	solid triangle
Nutrient metabolism	comp88256_c1	-9.14235	3.72052	0.000683643	0.00962344	Cathepsin E	P. donghaiense	Cathepsin	lightskyblue	solid triangle
Nutrient metabolism	comp99109_c0	-10.0975	4.6843	4.07e-06	0.000153466	Cathepsin E	P. donghaiense	Cathepsin	lightskyblue	solid triangle
Nutrient metabolism	comp111651_c0	-9.94036	4.55533	1.08e-05	0.000346294	Cathepsin E-A	P. donghaiense	Cathepsin	lightskyblue	solid triangle
Nutrient metabolism	comp42448_c0	-9.41409	4.04817	0.00023156	0.00414839	Cathepsin E-A	P. donghaiense	Cathepsin	lightskyblue	solid triangle
Nutrient metabolism	comp95042_c0	-9.50459	4.13615	0.000145141	0.00287246	Cathepsin E-A	P. donghaiense	Cathepsin	lightskyblue	solid triangle
Nutrient metabolism	comp69642_c0	-9.88244	4.50519	1.11e-05	0.000353851	Cathepsin E-B	P. donghaiense	Cathepsin	lightskyblue	solid triangle
Nutrient metabolism	comp89934_c0	-9.39008	4.01792	0.000342809	0.00563244	Cathepsin L	P. donghaiense	Cathepsin	lightskyblue	solid triangle
Nutrient metabolism	comp41474_c0	-9.00886	3.71416	0.000652351	0.00930986	Cathepsin L	P. donghaiense	Cathepsin	lightskyblue	solid triangle
Nutrient metabolism	comp45921_c0	-7.28523	2.31967	0.0144944	0.041469	Cathepsin L2	P. donghaiense	Cathepsin	lightskyblue	solid triangle
Nutrient metabolism	comp100431_c0	-10.7321	5.26053	3.44e-08	2.71e-06	Cathepsin L-like proteinase	P. donghaiense	Cathepsin	lightskyblue	solid triangle
Nutrient metabolism	comp112277_c0	-9.08612	3.69744	0.00103915	0.013286	Cathepsin L-like proteinase	P. donghaiense	Cathepsin	lightskyblue	solid triangle
Nutrient metabolism	comp97099_c3	-9.82688	4.43809	1.66e-05	0.000487387	Cathepsin S	P. donghaiense	Cathepsin	lightskyblue	solid triangle
Nutrient metabolism	comp101070_c1	-8.30022	3.17618	0.00242493	0.0255941	Cathepsin S	P. donghaiense	Cathepsin	lightskyblue	solid triangle
Nutrient metabolism	comp99207_c0	-10.8867	5.44494	3.81e-09	3.94e-07	Cathepsin Z	P. donghaiense	Cathepsin	lightskyblue	solid triangle
Nutrient metabolism	comp106272_c0	-9.21691	3.92476	0.000271599	0.00469681	Cathepsin Z	P. donghaiense	Cathepsin	lightskyblue	solid triangle
Nutrient metabolism	comp152120_c0	-8.26584	3.02358	0.012026	0.0830041	Cathepsin Z	P. donghaiense	Cathepsin	lightskyblue	solid triangle
Nutrient metabolism	comp125298_c0	-9.07158	3.81031	0.000891329	0.00484841	Cationic amino acid transporter 1	P. donghaiense	AT	antiquewhite3	solid triangle
Nutrient metabolism	comp53757_c0	-8.95157	3.516	0.0052007	0.0191726	Cationic amino acid transporter 1	P. donghaiense	AT	antiquewhite3	solid triangle
Nutrient metabolism	comp129445_c0	-9.1215	3.80188	0.000516166	0.00778077	Cyanate hydratase	P. donghaiense	CYN	chocolate	solid triangle
Nutrient metabolism	comp105758_c0	-10.0097	4.71361	2.29e-06	3.3e-05	Golgi SNAP receptor complex member 2	P. donghaiense	GOSR2	mediumslateblue	solid triangle
Nutrient metabolism	comp101125_c1	-4.575	8.0104	3.64e-17	1.58e-14	High affinity nitrate transporter 2.5	P. donghaiense	NRT	bisque1	solid triangle
Nutrient metabolism	comp127383_c0	-9.29347	3.8833	0.000559835	0.00825074	High affinity nitrate transporter 2.5	P. donghaiense	NRT	bisque1	solid triangle
Nutrient metabolism	comp95753_c0	-5.01893	9.42649	3.36e-35	4.83e-32	High affinity nitrate transporter 2.5	P. donghaiense	NRT	bisque1	solid triangle
Nutrient metabolism	comp101639_c0	-8.70743	3.55768	0.000223465	0.00404033	High affinity phosphate transporter	P. donghaiense	HPT	darkorchid	solid triangle
Nutrient metabolism	comp88642_c0	-11.1843	5.75591	1.24e-11	5.97e-10	Metacaspase-1	P. donghaiense	AMC1	chartreuse2	solid triangle
Nutrient metabolism	comp70178_c0	-8.55975	3.40675	0.00130814	0.00659145	Metacaspase-1	P. donghaiense	AMC1	chartreuse2	solid triangle
Nutrient metabolism	comp169178_c0	-7.79717	2.77612	0.00961197	0.0302914	Metacaspase-1A	P. donghaiense	AMC1	chartreuse2	solid triangle
Nutrient metabolism	comp151732_c0	-8.64869	3.44099	0.00310943	0.0129467	Metacaspase-1B	P. donghaiense	AMC1	chartreuse2	solid triangle
Nutrient metabolism	comp99949_c1	-10.3474	5.12335	5.92e-09	1.71e-07	Metacaspase-2	P. donghaiense	AMC2	chartreuse3	solid triangle
Nutrient metabolism	comp101887_c0	-11.0056	5.56439	1.01e-09	1.21e-07	Nitrate reductase [NADH]	P. donghaiense	NR	darkorange	solid triangle
Nutrient metabolism	comp100401_c0	-9.15772	3.82758	0.000337772	0.0055666	Nitrate reductase [NADH] 2	P. donghaiense	NR	darkorange	solid triangle
Nutrient metabolism	comp102063_c0	-9.77141	4.42074	2.12e-05	0.000598794	Nitrite reductase [NAD(P)H]	P. donghaiense	NiR	darkgoldenrod	solid triangle
Nutrient metabolism	comp69737_c0	-9.76675	4.41492	2.39e-05	0.000659932	Probable apyrase 1	P. donghaiense	Apyrase	red	solid triangle
Nutrient metabolism	comp69404_c0	-10.637	5.19786	5.21e-08	3.87e-06	Probable apyrase 5	P. donghaiense	Apyrase	red	solid triangle
Nutrient metabolism	comp109149_c0	-9.59419	4.24139	8.14e-05	0.00180041	Probable inorganic phosphate transporter 1-6	P. donghaiense	PiT	blueviolet	solid triangle
Nutrient metabolism	comp76711_c0	-8.77475	3.42064	0.00414552	0.0379382	Probable inorganic phosphate transporter 1-6	P. donghaiense	PiT	blueviolet	solid triangle
Nutrient metabolism	comp82012_c0	-7.66476	2.64745	0.0167883	0.105355	Probable inorganic phosphate transporter 1-9	P. donghaiense	PiT	blueviolet	solid triangle
Nutrient metabolism	comp33718_c0	-8.75894	3.48687	0.00310824	0.0306239	Probable peptide/nitrate transporter At3g43790	P. donghaiense	NRT	bisque1	solid triangle
Nutrient metabolism	comp98830_c0	-10.1166	4.8598	3.75e-07	6.83e-06	Proton-coupled amino acid transporter 1	P. donghaiense	AT	antiquewhite3	solid triangle
Nutrient metabolism	comp109568_c0	-10.7292	5.25531	3.79e-08	2.96e-06	Putative inorganic phosphate transporter 1-13	P. donghaiense	PiT	blueviolet	solid triangle
Nutrient metabolism	comp82723_c0	-9.9045	4.42104	1.6e-05	0.000473588	Putative inorganic phosphate transporter 1-13	P. donghaiense	PiT	blueviolet	solid triangle
Nutrient metabolism	comp33397_c0	-9.76369	4.37114	2.2e-05	0.000617267	Putative inorganic phosphate transporter C23D3.12	P. donghaiense	PiT	blueviolet	solid triangle
Nutrient metabolism	comp55322_c0	-8.74509	3.3858	0.00525585	0.0191726	Putative sodium-coupled neutral amino acid transporter 11	P. donghaiense	AT	antiquewhite3	solid triangle
Nutrient metabolism	comp120942_c0	-8.61136	3.33023	0.0103748	0.0321081	Putative sodium-coupled neutral amino acid transporter 11	P. donghaiense	AT	antiquewhite3	solid triangle
Nutrient metabolism	comp100380_c3	-8.10141	2.9543	0.0111133	0.03401	Putative sodium-coupled neutral amino acid transporter 7	P. donghaiense	AT	antiquewhite3	solid triangle
Nutrient metabolism	comp98221_c0	1.34435	4.91173	0.0169574	0.0467541	Putative sodium-coupled neutral amino acid transporter 7	P. donghaiense	AT	antiquewhite3	solid triangle
Nutrient metabolism	comp116503_c0	-10.0221	4.77496	5.8e-07	1e-05	Putative sodium-dependent excitatory amino acid transporter glt-4	P. donghaiense	AT	antiquewhite3	solid triangle
Nutrient metabolism	comp129692_c0	-8.88206	3.66977	0.000839882	0.00461457	Sodium-coupled neutral amino acid transporter 1	P. donghaiense	AT	antiquewhite3	solid triangle
Nutrient metabolism	comp36684_c0	-8.89262	3.53062	0.00612107	0.0216799	Sodium-coupled neutral amino acid transporter 1	P. donghaiense	AT	antiquewhite3	solid triangle
Nutrient metabolism	comp99742_c4	-9.52577	4.24215	6.21e-05	0.000548081	Sodium-coupled neutral amino acid transporter 1	P. donghaiense	AT	antiquewhite3	solid triangle
Nutrient metabolism	comp102123_c0	-13.2038	7.62426	3.98e-24	3.4e-21	Sodium-dependent phosphate transport protein 2B	P. donghaiense	PiT	blueviolet	solid triangle
Nutrient metabolism	comp110656_c0	-8.81899	3.59247	0.0020456	0.00935308	Synaptobrevin homolog 1	P. donghaiense	VAMP	chartreuse4	solid triangle
Nutrient metabolism	comp37677_c1	-8.13338	3.0638	0.00431274	0.0166535	Synaptobrevin homolog YKT6	P. donghaiense	VAMP	chartreuse4	solid triangle
Nutrient metabolism	comp98089_c4	-10.6127	5.22254	2.84e-08	6.91e-07	Synaptobrevin homolog YKT6	P. donghaiense	VAMP	chartreuse4	solid triangle
Nutrient metabolism	comp62505_c0	-9.09824	3.83432	0.00075	0.00420852	Syntaxin-1A	P. donghaiense	STX	aquamarine	solid triangle
Nutrient metabolism	comp32905_c1	-8.43089	3.27099	0.00395869	0.0155979	Syntaxin-42	P. donghaiense	STX	aquamarine	solid triangle
Nutrient metabolism	comp66497_c0	-9.12581	3.95978	0.000105177	0.000856439	Syntaxin-42	P. donghaiense	STX	aquamarine	solid triangle
Nutrient metabolism	comp86993_c0	-8.51389	3.47577	0.000414094	0.00263169	Syntaxin-6	P. donghaiense	STX	aquamarine	solid triangle
Nutrient metabolism	comp102078_c0	-12.9592	7.39061	7.87e-22	5.76e-19	Type-3 glutamine synthetase	P. donghaiense	GS	darkgoldenrod1	solid triangle
Nutrient metabolism	comp97820_c0	-11.3486	5.85364	4.34e-11	7.03e-09	Type-3 glutamine synthetase	P. donghaiense	GS	darkgoldenrod1	solid triangle
Nutrient metabolism	comp99289_c1	-8.55249	3.45379	0.000895528	0.00486144	Ubiquitin-like protein ATG12B	P. donghaiense	ATG12	darkolivegreen	solid triangle
Nutrient metabolism	comp89658_c0	-11.2647	5.73823	1.66e-10	2.41e-08	Uncharacterised protein (Phn I domain)	P. donghaiense	PhnI	Indianred3	solid triangle
Cell reproduction	Pseudo_nitzschia-fradulenta-WWA7-20140214|60108_1	-8.20451	5.78487	0.000386245	0.00316829	Cyclin-dependent kinase 1	diatoms	CDK	yellow	open circle
Cell reproduction	Skeletonema-dohrnii-SkelB-20130926|7422_1	6.27672	4.8456	0.00296155	0.0180268	Cyclin-dependent kinase 1	diatoms	CDK	yellow	open circle
Cell reproduction	Skeletonema-dohrnii-SkelB-20130926|111336_1	6.35912	4.90294	0.00296155	0.0180268	Cyclin-dependent kinase 1-a	diatoms	CDK	yellow	open circle
Cell reproduction	Skeletonema-dohrnii-SkelB-20130926|14759_1	6.38572	4.92153	0.00296155	0.0180268	Cyclin-dependent kinase 5 homolog	diatoms	CDK	yellow	open circle
Cell reproduction	Thalassiosira-oceanica-CCMP1005-20130912|419_1	6.56743	5.04957	0.00304331	0.0180268	Cyclin-dependent kinase c-1	diatoms	CDK	yellow	open circle
Cell reproduction	Skeletonema-dohrnii-SkelB-20130926|112468_1	7.94784	6.05719	1.8e-07	3.18e-06	Cyclin-dependent kinase c-2	diatoms	CDK	yellow	open circle
Cell reproduction	Thalassiosira-oceanica-CCMP1005-20130912|19054_1	6.05427	4.69298	0.00988884	0.0467276	Cyclin-h1-1	diatoms	CCN	cyan	open circle
Cell reproduction	Skeletonema-dohrnii-SkelB-20130926|75570_1	8.23649	6.27151	9.05e-09	1.97e-07	Cyclin-j	diatoms	CCN	cyan	open circle
Cell reproduction	Skeletonema-dohrnii-SkelB-20130926|111699_1	6.13113	4.74533	0.00988884	0.0467276	Cyclin-u4-1	diatoms	CCN	cyan	open circle
Cell reproduction	Skeletonema-dohrnii-SkelB-20130926|10834_1	6.60708	5.07772	0.00304331	0.0180268	G2/mitotic-specific cyclin-b2	diatoms	CCN	cyan	open circle
Cell reproduction	Skeletonema-dohrnii-SkelB-20130926|7495_1	6.79202	5.20995	0.000986293	0.00718886	Histone h2a	diatoms	Histone	bisque	open circle
Cell reproduction	Skeletonema-marinoi-SkelA-20130924|6650_1	7.03699	5.38705	9.97e-05	0.000981459	Histone h2b.2	diatoms	Histone	bisque	open circle
Cell reproduction	Extubocellulus-spinifer-CCMP396-20140214|21447_1	1.61493	7.15935	0.000269523	0.00242407	Histone h3.3	diatoms	Histone	bisque	open circle
Cell reproduction	Thalassiosira-oceanica-CCMP1005-20130912|333_1	9.14424	6.94818	1.91e-15	9.52e-14	Histone h3.3	diatoms	Histone	bisque	open circle
Cell reproduction	Skeletonema-dohrnii-SkelB-20130926|4331_1	7.309	5.58567	3.67e-05	0.000404629	Probable histone h2a variant 3	diatoms	Histone	bisque	open circle
Cell reproduction	Thalassiosira-oceanica-CCMP1005-20130912|17115_1	6.25077	4.82764	0.00988884	0.0467276	Probable histone h2a variant 3	diatoms	Histone	bisque	open circle
Cell reproduction	Thalassiosira-antarctica-CCMP982-20140214|5000_1	6.05427	4.69298	0.00988884	0.0467276	Proliferating cell nuclear antigen	diatoms	PCNA	red	open circle
Cell reproduction	Thalassiosira-oceanica-CCMP1005-20130912|12801_1	7.14571	5.46622	9.97e-05	0.000981459	Proliferating cell nuclear antigen	diatoms	PCNA	red	open circle
Cell reproduction	Pseudo_nitzschia-fradulenta-WWA7-20140214|13137_1	-8.46419	6.11476	6.18e-05	0.000666519	Proliferating cell nuclear antigen	diatoms	PCNA	red	open circle
Cell reproduction	Skeletonema-dohrnii-SkelB-20130926|10569_1	2.99589	6.6093	4.58e-07	7.81e-06	Proliferating cell nuclear antigen	diatoms	PCNA	red	open circle
Cell reproduction	Skeletonema-marinoi-SkelA-20130924|103003_1	7.25987	5.54967	0.000110284	0.00102615	Proliferating cell nuclear antigen	diatoms	PCNA	red	open circle
Cell reproduction	Pseudo_nitzschia-fradulenta-WWA7-20140214|208677_1	-9.24504	7.11919	1.67e-08	3.58e-07	Proliferating cell nuclear antigen	diatoms	PCNA	red	open circle
Cell reproduction	comp95673_c0	-10.2116	4.79791	2.02e-06	8.63e-05	Cyclin-A3-2	P. donghaiense	CCN	cyan	solid triangle
Cell reproduction	comp99650_c1	-10.0533	4.67515	2.59e-06	0.00010485	Cyclin-A3-4	P. donghaiense	CCN	cyan	solid triangle
Cell reproduction	comp100796_c10	-9.00791	3.68983	0.000753786	0.0103982	Cyclin-B2-1	P. donghaiense	CCN	cyan	solid triangle
Cell reproduction	comp120099_c0	-8.84098	3.48311	0.00232519	0.024746	Cyclin-B2-2	P. donghaiense	CCN	cyan	solid triangle
Cell reproduction	comp100884_c0	-8.90004	3.62156	0.00154323	0.0180415	Cyclin-dependent kinase F-3	P. donghaiense	CDK	yellow	solid triangle
Cell reproduction	comp135767_c0	-7.87534	2.771	0.0100057	0.0737226	Cyclin-dependent kinase F-3	P. donghaiense	CDK	yellow	solid triangle
Cell reproduction	comp101376_c1	-8.55204	3.25224	0.00406939	0.0379382	Cyclin-dependent kinase-like 5	P. donghaiense	CDK	yellow	solid triangle
Cell reproduction	comp88888_c0	-10.355	4.90725	7.58e-07	3.79e-05	Cyclin-dependent kinases regulatory subunit 1	P. donghaiense	CDK	yellow	solid triangle
Cell reproduction	comp97324_c0	-7.90278	2.75726	0.0141422	0.0935487	Cyclin-dependent kinases regulatory subunit 1	P. donghaiense	CDK	yellow	solid triangle
Cell reproduction	comp93647_c0	-7.66034	2.60515	0.0235815	0.134229	Cyclin-U4-1	P. donghaiense	CCN	cyan	solid triangle
Cell reproduction	comp94111_c0	-8.96443	3.66888	0.00100524	0.0129737	Cyclin-U4-1	P. donghaiense	CCN	cyan	solid triangle
Cell reproduction	comp100965_c1	-7.32112	2.2515	0.0801438	0.31368	Dual specificity protein phosphatase CDC14A	P. donghaiense	CDC14	azure4	solid triangle
Cell reproduction	comp57040_c0	-7.16884	2.19228	0.0334756	0.172267	Dual specificity protein phosphatase CDC14A	P. donghaiense	CDC14	azure4	solid triangle
Cell reproduction	comp78184_c1	-4.55218	0.19305	0.892978	1	Dual specificity protein phosphatase CDC14A	P. donghaiense	CDC14	azure4	solid triangle
Cell reproduction	comp71636_c0	-6.38454	1.51298	0.193464	0.539971	Dual specificity protein phosphatase CDC14A	P. donghaiense	CDC14	azure4	solid triangle
Cell reproduction	comp101331_c3	-9.40487	4.03462	0.000263984	0.00459873	G2/mitotic-specific cyclin-B	P. donghaiense	CCN	cyan	solid triangle
Cell reproduction	comp100639_c0	-11.0368	5.54876	1.32e-09	1.52e-07	G2/mitotic-specific cyclin-B2	P. donghaiense	CCN	cyan	solid triangle
Cell reproduction	comp53472_c0	-8.68381	3.38866	0.00263617	0.027331	Histone H2A-IV	P. donghaiense	Histone	bisque	solid triangle
Cell reproduction	comp88825_c0	-9.03325	3.66075	0.00180561	0.0203953	Histone H2B	P. donghaiense	Histone	bisque	solid triangle
Cell reproduction	comp65095_c0	-9.78229	4.38635	3.45e-05	0.000897458	Histone H2B 7	P. donghaiense	Histone	bisque	solid triangle
Cell reproduction	comp96304_c0	-9.38931	4.00875	0.000342809	0.00563244	Histone H4	P. donghaiense	Histone	bisque	solid triangle
Cell reproduction	comp98487_c0	-9.53763	4.20476	6.68e-05	0.00153563	Probable cyclin-dependent kinases regulatory subunit	P. donghaiense	CDK	yellow	solid triangle
Cell reproduction	comp50836_c0	-9.40917	4.10612	0.000119801	0.00245831	Probable histone H2A variant 2	P. donghaiense	Histone	bisque	solid triangle
Cell reproduction	comp93496_c0	-9.04372	3.796	0.000594137	0.00863307	Proliferation-associated protein 2G4	P. donghaiense	PCNA	red	solid triangle
Cell reproduction	comp120544_c0	-8.30544	3.11062	0.00639443	0.0525555	Putative histone H3.3-like type 3	P. donghaiense	Histone	bisque	solid triangle
Carbohydrate metabolism	Pseudo_nitzschia-fradulenta-WWA7-20140214|110337_1	-7.68199	5.16511	0.00562884	0.0321323	2 3-bisphosphoglycerate-dependent phosphoglycerate mutase	diatoms	gpmA	gold	open circle
Carbohydrate metabolism	Skeletonema-dohrnii-SkelB-20130926|17100_1	1.73719	6.20195	0.001551	0.0110532	2 3-bisphosphoglycerate-dependent phosphoglycerate mutase	diatoms	gpmA	gold	open circle
Carbohydrate metabolism	Thalassiosira-oceanica-CCMP1005-20130912|12116_1	7.35245	5.61755	3.67e-05	0.000404629	2 3-bisphosphoglycerate-dependent phosphoglycerate mutase	diatoms	gpmA	gold	open circle
Carbohydrate metabolism	Pseudo_nitzschia-fradulenta-WWA7-20140214|107491_1	-10.361	8.46365	1.23e-17	7.67e-16	2 3-bisphosphoglycerate-dependent phosphoglycerate mutase	diatoms	gpmA	gold	open circle
Carbohydrate metabolism	Pseudo_nitzschia-fradulenta-WWA7-20140214|13123_1	-8.28856	5.93248	0.000103905	0.00101702	2 3-bisphosphoglycerate-dependent phosphoglycerate mutase	diatoms	gpmA	gold	open circle
Carbohydrate metabolism	Skeletonema-dohrnii-SkelB-20130926|2192_1	8.04082	6.12616	6.08e-08	1.15e-06	2 3-bisphosphoglycerate-dependent phosphoglycerate mutase	diatoms	gpmA	gold	open circle
Carbohydrate metabolism	Pseudo_nitzschia-fradulenta-WWA7-20140214|207774_1	-7.59824	5.06964	0.00970379	0.0467276	2-oxoglutarate dehydrogenase mitochondrial	diatoms	OGDH	indianred	open circle
Carbohydrate metabolism	Skeletonema-dohrnii-SkelB-20130926|112696_1	8.49097	6.46082	1.3e-10	3.71e-09	2-oxoglutarate dehydrogenase mitochondrial	diatoms	OGDH	indianred	open circle
Carbohydrate metabolism	Skeletonema-dohrnii-SkelB-20130926|6631_1	2.25747	9.84651	6.11e-30	9.38e-28	6-phosphogluconate dehydrogenase decarboxylating 2	diatoms	PGD	lightcoral	open circle
Carbohydrate metabolism	Skeletonema-marinoi-SkelA-20130924|14039_1	2.08342	9.34329	2.97e-22	2.69e-20	6-phosphogluconate dehydrogenase decarboxylating 2	diatoms	PGD	lightcoral	open circle
Carbohydrate metabolism	Thalassiosira-rotula-CCMP3096-20130909|111550_1	2.98352	7.21706	1.42e-11	4.64e-10	6-phosphogluconate dehydrogenase decarboxylating 2	diatoms	PGD	lightcoral	open circle
Carbohydrate metabolism	Thalassiosira-rotula-GSO102-20130909|14111_1	7.6158	5.81146	3.98e-06	5.31e-05	6-phosphogluconate dehydrogenase decarboxylating 2	diatoms	PGD	lightcoral	open circle
Carbohydrate metabolism	Thalassiosira-gravida-GMp14c1-20140214|6969_1	6.98686	5.35065	0.000315253	0.00261832	Alpha-enolase	diatoms	ENO	sandybrown	open circle
Carbohydrate metabolism	Pseudo_nitzschia-fradulenta-WWA7-20140214|207453_1	-8.31536	5.92356	0.000175317	0.00159496	Alpha-enolase	diatoms	ENO	sandybrown	open circle
Carbohydrate metabolism	Skeletonema-dohrnii-SkelB-20130926|17166_1	2.32627	7.83757	2.19e-12	7.95e-11	Alpha-enolase	diatoms	ENO	sandybrown	open circle
Carbohydrate metabolism	Skeletonema-marinoi-SkelA-20130924|9685_1	3.18229	7.25009	2.83e-12	9.82e-11	Alpha-enolase	diatoms	ENO	sandybrown	open circle
Carbohydrate metabolism	Thalassiosira-oceanica-CCMP1005-20130912|3536_1	8.52934	6.48938	1.77e-10	4.85e-09	Alpha-enolase	diatoms	ENO	sandybrown	open circle
Carbohydrate metabolism	Extubocellulus-spinifer-CCMP396-20140214|209358_1	7.02801	8.11054	4.75e-36	1.09e-33	ATP synthase subunit alpha mitochondrial	diatoms	ATP synthase	yellow	open circle
Carbohydrate metabolism	Pseudo_nitzschia-fradulenta-WWA7-20140214|11719_1	-9.65066	7.59112	1.57e-10	4.45e-09	ATP synthase subunit alpha mitochondrial	diatoms	ATP synthase	yellow	open circle
Carbohydrate metabolism	Pseudo_nitzschia-fradulenta-WWA7-20140214|208871_1	-8.84346	6.62393	1.06e-06	1.68e-05	ATP synthase subunit alpha mitochondrial	diatoms	ATP synthase	yellow	open circle
Carbohydrate metabolism	Thalassiosira-oceanica-CCMP1005-20130912|22806_1	3.3975	7.65568	1.29e-17	8.07e-16	ATP synthase subunit alpha mitochondrial	diatoms	ATP synthase	yellow	open circle
Carbohydrate metabolism	Chaetoceros-curvisetus-20131202|4022_1	10.567	8.02518	1.34e-35	2.92e-33	ATP synthase subunit alpha mitochondrial	diatoms	ATP synthase	yellow	open circle
Carbohydrate metabolism	Chaetoceros-neogracile-CCMP1317-20140214|9586_1	6.62844	5.09292	0.00304331	0.0180268	ATP synthase subunit alpha mitochondrial	diatoms	ATP synthase	yellow	open circle
Carbohydrate metabolism	Pseudo_nitzschia-australis-10249_10_AB-20140214|98576_1	3.44379	8.14831	9e-25	1e-22	ATP synthase subunit alpha mitochondrial	diatoms	ATP synthase	yellow	open circle
Carbohydrate metabolism	Pseudo_nitzschia-fradulenta-WWA7-20140214|5599_1	7.46223	5.69826	1.21e-05	0.000147699	ATP synthase subunit alpha mitochondrial	diatoms	ATP synthase	yellow	open circle
Carbohydrate metabolism	Skeletonema-dohrnii-SkelB-20130926|10152_1	1.66522	9.4284	3.16e-16	1.71e-14	ATP synthase subunit alpha mitochondrial	diatoms	ATP synthase	yellow	open circle
Carbohydrate metabolism	Thalassiosira-antarctica-CCMP982-20140214|6665_1	8.16323	6.21706	2.6e-08	5.26e-07	ATP synthase subunit alpha mitochondrial	diatoms	ATP synthase	yellow	open circle
Carbohydrate metabolism	Thalassiosira-gravida-GMp14c1-20140214|80050_1	7.29481	5.57527	0.000110284	0.00102615	ATP synthase subunit alpha mitochondrial	diatoms	ATP synthase	yellow	open circle
Carbohydrate metabolism	Thalassiosira-miniscula-CCMP1093-20140214|1177_1	7.90719	6.02705	1.8e-07	3.18e-06	ATP synthase subunit alpha mitochondrial	diatoms	ATP synthase	yellow	open circle
Carbohydrate metabolism	Thalassiosira-rotula-CCMP3096-20130909|7762_1	8.44163	6.42409	3.76e-10	9.79e-09	ATP synthase subunit alpha mitochondrial	diatoms	ATP synthase	yellow	open circle
Carbohydrate metabolism	Thalassiosira-weissflogii-CCMP1336-20130909|10318_1	3.53182	6.67285	5.97e-09	1.36e-07	ATP synthase subunit alpha mitochondrial	diatoms	ATP synthase	yellow	open circle
Carbohydrate metabolism	Skeletonema-menzelii-CCMP793-20130923|105294_1	-3.67969	6.31436	2.84e-05	0.000335122	ATP synthase subunit alpha mitochondrial	diatoms	ATP synthase	yellow	open circle
Carbohydrate metabolism	Pseudo_nitzschia-fradulenta-WWA7-20140214|208874_1	-10.1278	8.1503	2.55e-14	1.14e-12	ATP-citrate synthase	diatoms	CS	salmon	open circle
Carbohydrate metabolism	Pseudo_nitzschia-australis-10249_10_AB-20140214|9296_1	7.88354	6.00952	5.32e-07	8.67e-06	Beta-enolase	diatoms	ENO	sandybrown	open circle
Carbohydrate metabolism	Skeletonema-dohrnii-SkelB-20130926|23881_1	8.69192	6.6105	7.94e-12	2.64e-10	Bifunctional enolase 2/transcriptional activator	diatoms	ENO	sandybrown	open circle
Carbohydrate metabolism	Skeletonema-marinoi-SkelA-20130924|7318_1	7.95053	6.05918	1.8e-07	3.18e-06	Bifunctional enolase 2/transcriptional activator	diatoms	ENO	sandybrown	open circle
Carbohydrate metabolism	Pseudo_nitzschia-fradulenta-WWA7-20140214|54261_1	-7.35468	4.84528	0.00738785	0.041496	Citrate synthase	diatoms	CS	salmon	open circle
Carbohydrate metabolism	Thalassiosira-antarctica-CCMP982-20140214|48069_1	6.69544	5.14072	0.00304331	0.0180268	Enolase	diatoms	ENO	sandybrown	open circle
Carbohydrate metabolism	Pseudo_nitzschia-fradulenta-WWA7-20140214|162285_1	-8.0114	5.56437	0.000503289	0.0040823	Enolase	diatoms	ENO	sandybrown	open circle
Carbohydrate metabolism	Pseudo_nitzschia-fradulenta-WWA7-20140214|4743_1	-8.39684	6.02645	0.000103905	0.00101702	Enolase	diatoms	ENO	sandybrown	open circle
Carbohydrate metabolism	Pseudo_nitzschia-fradulenta-WWA7-20140214|6679_1	-9.41954	7.33002	1.99e-09	4.83e-08	Enolase	diatoms	ENO	sandybrown	open circle
Carbohydrate metabolism	Thalassiosira-oceanica-CCMP1005-20130912|97349_1	8.42127	6.40893	3.76e-10	9.79e-09	Enolase	diatoms	ENO	sandybrown	open circle
Carbohydrate metabolism	Extubocellulus-spinifer-CCMP396-20140214|17549_1	4.42519	6.17401	6.55e-07	1.06e-05	Fructose-bisphosphate aldolase	diatoms	ALDO	goldenrod	open circle
Carbohydrate metabolism	Extubocellulus-spinifer-CCMP396-20140214|211650_1	3.21909	5.3084	0.0064036	0.0364505	Fructose-bisphosphate aldolase	diatoms	ALDO	goldenrod	open circle
Carbohydrate metabolism	Pseudo_nitzschia-australis-10249_10_AB-20140214|9129_1	7.96977	6.07345	1.8e-07	3.18e-06	Fructose-bisphosphate aldolase	diatoms	ALDO	goldenrod	open circle
Carbohydrate metabolism	Pseudo_nitzschia-fradulenta-WWA7-20140214|73662_1	2.24074	5.76815	0.00573474	0.0327124	Fructose-bisphosphate aldolase	diatoms	ALDO	goldenrod	open circle
Carbohydrate metabolism	Skeletonema-dohrnii-SkelB-20130926|7908_1	4.33693	10.6817	2.7e-99	1.55e-95	Fructose-bisphosphate aldolase	diatoms	ALDO	goldenrod	open circle
Carbohydrate metabolism	Skeletonema-marinoi-SkelA-20130924|11380_1	7.58934	5.79194	3.98e-06	5.31e-05	Fructose-bisphosphate aldolase	diatoms	ALDO	goldenrod	open circle
Carbohydrate metabolism	Skeletonema-marinoi-SkelA-20130924|7063_1	4.16023	9.30249	1.47e-54	1.11e-51	Fructose-bisphosphate aldolase	diatoms	ALDO	goldenrod	open circle
Carbohydrate metabolism	Skeletonema-menzelii-CCMP793-20130923|3482_1	2.23995	8.91554	3.51e-22	3.12e-20	Fructose-bisphosphate aldolase	diatoms	ALDO	goldenrod	open circle
Carbohydrate metabolism	Thalassiosira-antarctica-CCMP982-20140214|125116_1	8.34985	6.3558	1.09e-09	2.68e-08	Fructose-bisphosphate aldolase	diatoms	ALDO	goldenrod	open circle
Carbohydrate metabolism	Thalassiosira-miniscula-CCMP1093-20140214|837222_1	6.4808	4.98832	0.00921653	0.0467276	Fructose-bisphosphate aldolase	diatoms	ALDO	goldenrod	open circle
Carbohydrate metabolism	Thalassiosira-oceanica-CCMP1005-20130912|21551_1	2.92407	8.43621	1.75e-24	1.89e-22	Fructose-bisphosphate aldolase	diatoms	ALDO	goldenrod	open circle
Carbohydrate metabolism	Thalassiosira-rotula-CCMP3096-20130909|5777_1	7.64736	5.83478	1.3e-06	1.95e-05	Fructose-bisphosphate aldolase	diatoms	ALDO	goldenrod	open circle
Carbohydrate metabolism	Thalassiosira-rotula-CCMP3096-20130909|8060_1	9.99062	7.58486	6.86e-26	8.18e-24	Fructose-bisphosphate aldolase	diatoms	ALDO	goldenrod	open circle
Carbohydrate metabolism	Thalassiosira-rotula-GSO102-20130909|86116_1	3.92404	7.71037	1.85e-20	1.44e-18	Fructose-bisphosphate aldolase	diatoms	ALDO	goldenrod	open circle
Carbohydrate metabolism	Pseudo_nitzschia-australis-10249_10_AB-20140214|124663_1	1.93454	6.92648	5.46e-06	7.2e-05	Fructose-bisphosphate aldolase	diatoms	ALDO	goldenrod	open circle
Carbohydrate metabolism	Pseudo_nitzschia-australis-10249_10_AB-20140214|15005_1	1.76543	6.55724	0.000449148	0.00366981	Fructose-bisphosphate aldolase	diatoms	ALDO	goldenrod	open circle
Carbohydrate metabolism	Pseudo_nitzschia-fradulenta-WWA7-20140214|9832_1	-9.94208	7.95741	2.6e-13	1.06e-11	Fructose-bisphosphate aldolase	diatoms	ALDO	goldenrod	open circle
Carbohydrate metabolism	Skeletonema-dohrnii-SkelB-20130926|15035_1	4.06201	8.38976	2.89e-33	5.51e-31	Fructose-bisphosphate aldolase	diatoms	ALDO	goldenrod	open circle
Carbohydrate metabolism	Skeletonema-dohrnii-SkelB-20130926|5015_1	1.6346	6.94063	5.73e-05	0.000622218	Fructose-bisphosphate aldolase	diatoms	ALDO	goldenrod	open circle
Carbohydrate metabolism	Skeletonema-dohrnii-SkelB-20130926|7220_1	7.91228	6.03082	1.8e-07	3.18e-06	Fructose-bisphosphate aldolase	diatoms	ALDO	goldenrod	open circle
Carbohydrate metabolism	Skeletonema-marinoi-SkelA-20130924|6835_1	3.25264	7.80239	1.03e-18	7.05e-17	Fructose-bisphosphate aldolase	diatoms	ALDO	goldenrod	open circle
Carbohydrate metabolism	Skeletonema-marinoi-SkelA-20130924|7404_1	9.02504	6.85907	9.21e-15	4.29e-13	Fructose-bisphosphate aldolase	diatoms	ALDO	goldenrod	open circle
Carbohydrate metabolism	Thalassiosira-oceanica-CCMP1005-20130912|147203_1	8.05114	6.13383	6.08e-08	1.15e-06	Fructose-bisphosphate aldolase	diatoms	ALDO	goldenrod	open circle
Carbohydrate metabolism	Thalassiosira-rotula-GSO102-20130909|3022_1	7.60685	5.80486	3.98e-06	5.31e-05	Fructose-bisphosphate aldolase	diatoms	ALDO	goldenrod	open circle
Carbohydrate metabolism	Pseudo_nitzschia-fradulenta-WWA7-20140214|206766_1	-8.14677	5.71186	0.000656265	0.00525793	Fructose-bisphosphate aldolase	diatoms	ALDO	goldenrod	open circle
Carbohydrate metabolism	Pseudo_nitzschia-fradulenta-WWA7-20140214|134863_1	-8.79182	6.54165	6.14e-06	8.04e-05	Fructose-bisphosphate aldolase	diatoms	ALDO	goldenrod	open circle
Carbohydrate metabolism	Pseudo_nitzschia-fradulenta-WWA7-20140214|7629_1	-9.15551	7.01907	4.36e-08	8.65e-07	Fructose-bisphosphate aldolase	diatoms	ALDO	goldenrod	open circle
Carbohydrate metabolism	Skeletonema-dohrnii-SkelB-20130926|3663_1	2.97786	10.2157	6.85e-52	4.13e-49	Fructose-bisphosphate aldolase	diatoms	ALDO	goldenrod	open circle
Carbohydrate metabolism	Skeletonema-marinoi-SkelA-20130924|6903_1	4.602	8.00853	2.42e-28	3.35e-26	Fructose-bisphosphate aldolase	diatoms	ALDO	goldenrod	open circle
Carbohydrate metabolism	Thalassiosira-oceanica-CCMP1005-20130912|720_1	2.84224	7.26965	3.02e-11	9.5e-10	Fructose-bisphosphate aldolase	diatoms	ALDO	goldenrod	open circle
Carbohydrate metabolism	Thalassiosira-rotula-CCMP3096-20130909|7693_1	3.66988	7.4318	8.2e-16	4.29e-14	Fructose-bisphosphate aldolase	diatoms	ALDO	goldenrod	open circle
Carbohydrate metabolism	Pseudo_nitzschia-fradulenta-WWA7-20140214|130094_1	-8.69053	6.43549	3.7e-06	5.23e-05	Fumarate hydratase class i anaerobic	diatoms	fumB	tomato	open circle
Carbohydrate metabolism	Skeletonema-marinoi-SkelA-20130924|3264_1	6.73242	5.16719	0.000986293	0.00718886	Fumarate hydratase mitochondrial	diatoms	fumB	tomato	open circle
Carbohydrate metabolism	Skeletonema-dohrnii-SkelB-20130926|75576_1	3.00492	8.2554	4.21e-22	3.71e-20	Glucose-6-phosphate isomerase	diatoms	GPI	mediumpurple	open circle
Carbohydrate metabolism	Skeletonema-marinoi-SkelA-20130924|6551_1	10.4028	7.89894	2.04e-32	3.7e-30	Glucose-6-phosphate isomerase	diatoms	GPI	mediumpurple	open circle
Carbohydrate metabolism	Pseudo_nitzschia-fradulenta-WWA7-20140214|5437_1	6.27717	4.84592	0.00296155	0.0180268	Glucose-6-phosphate isomerase	diatoms	GPI	mediumpurple	open circle
Carbohydrate metabolism	Thalassiosira-oceanica-CCMP1005-20130912|63688_1	7.41526	5.66371	3.67e-05	0.000404629	Glucose-6-phosphate isomerase	diatoms	GPI	mediumpurple	open circle
Carbohydrate metabolism	Pseudo_nitzschia-australis-10249_10_AB-20140214|8224_1	6.12713	4.7426	0.00988884	0.0467276	Glucose-6-phosphate isomerase	diatoms	GPI	mediumpurple	open circle
Carbohydrate metabolism	Thalassiosira-oceanica-CCMP1005-20130912|13137_1	6.00065	4.65672	0.00988884	0.0467276	Glucose-6-phosphate isomerase cytosolic	diatoms	GPI	mediumpurple	open circle
Carbohydrate metabolism	Pseudo_nitzschia-fradulenta-WWA7-20140214|7508_1	-8.02992	5.57075	0.000856345	0.00677442	Glucose-6-phosphate isomerase cytosolic 1	diatoms	GPI	mediumpurple	open circle
Carbohydrate metabolism	Skeletonema-dohrnii-SkelB-20130926|2711_1	8.54563	6.50151	1.77e-10	4.85e-09	Glucose-6-phosphate isomerase cytosolic b	diatoms	GPI	mediumpurple	open circle
Carbohydrate metabolism	Skeletonema-marinoi-SkelA-20130924|3263_1	2.65981	6.37515	7.85e-06	0.000102346	Glucose-6-phosphate isomerase cytosolic b	diatoms	GPI	mediumpurple	open circle
Carbohydrate metabolism	Thalassiosira-oceanica-CCMP1005-20130912|17276_1	6.96155	5.3323	0.000315253	0.00261832	Glucose-6-phosphate isomerase cytosolic b	diatoms	GPI	mediumpurple	open circle
Carbohydrate metabolism	Thalassiosira-oceanica-CCMP1005-20130912|17349_1	2.61223	8.28945	1.15e-18	7.9e-17	Glyceraldehyde-3-phosphate dehydrogenase	diatoms	GAPDH	sienna	open circle
Carbohydrate metabolism	Pseudo_nitzschia-fradulenta-WWA7-20140214|13570_1	-12.3039	10.5621	6.36e-51	3.73e-48	Glyceraldehyde-3-phosphate dehydrogenase	diatoms	GAPDH	sienna	open circle
Carbohydrate metabolism	Pseudo_nitzschia-fradulenta-WWA7-20140214|131318_1	-7.68173	5.16539	0.00429182	0.0248092	Glyceraldehyde-3-phosphate dehydrogenase	diatoms	GAPDH	sienna	open circle
Carbohydrate metabolism	Thalassiosira-rotula-CCMP3096-20130909|113493_1	2.34215	6.40326	6.87e-05	0.000739153	Glyceraldehyde-3-phosphate dehydrogenase	diatoms	GAPDH	sienna	open circle
Carbohydrate metabolism	Thalassiosira-rotula-GSO102-20130909|4640_1	2.20678	6.51225	2.53e-05	0.000300001	Glyceraldehyde-3-phosphate dehydrogenase	diatoms	GAPDH	sienna	open circle
Carbohydrate metabolism	Pseudo_nitzschia-fradulenta-WWA7-20140214|11844_1	-8.0505	5.64387	0.000296629	0.00261832	Glyceraldehyde-3-phosphate dehydrogenase	diatoms	GAPDH	sienna	open circle
Carbohydrate metabolism	Pseudo_nitzschia-fradulenta-WWA7-20140214|208789_1	7.45567	5.69343	1.21e-05	0.000147699	Glyceraldehyde-3-phosphate dehydrogenase	diatoms	GAPDH	sienna	open circle
Carbohydrate metabolism	Skeletonema-dohrnii-SkelB-20130926|113627_1	2.26248	7.85727	3.52e-12	1.22e-10	Glyceraldehyde-3-phosphate dehydrogenase	diatoms	GAPDH	sienna	open circle
Carbohydrate metabolism	Skeletonema-dohrnii-SkelB-20130926|42293_1	8.4628	6.43984	1.3e-10	3.71e-09	Glyceraldehyde-3-phosphate dehydrogenase	diatoms	GAPDH	sienna	open circle
Carbohydrate metabolism	Skeletonema-marinoi-SkelA-20130924|101872_1	2.88986	8.35919	1.28e-18	8.64e-17	Glyceraldehyde-3-phosphate dehydrogenase	diatoms	GAPDH	sienna	open circle
Carbohydrate metabolism	Thalassiosira-oceanica-CCMP1005-20130912|147597_1	10.1532	7.70834	2.89e-28	3.98e-26	Glyceraldehyde-3-phosphate dehydrogenase	diatoms	GAPDH	sienna	open circle
Carbohydrate metabolism	Thalassiosira-rotula-CCMP3096-20130909|8938_1	6.42369	4.94815	0.00921653	0.0467276	Glyceraldehyde-3-phosphate dehydrogenase	diatoms	GAPDH	sienna	open circle
Carbohydrate metabolism	Extubocellulus-spinifer-CCMP396-20140214|209991_1	2.81555	6.16872	6.18e-05	0.000666519	Glyceraldehyde-3-phosphate dehydrogenase	diatoms	GAPDH	sienna	open circle
Carbohydrate metabolism	Pseudo_nitzschia-fradulenta-WWA7-20140214|13833_1	-9.0059	8.90204	1.48e-22	1.37e-20	Glyceraldehyde-3-phosphate dehydrogenase	diatoms	GAPDH	sienna	open circle
Carbohydrate metabolism	Skeletonema-dohrnii-SkelB-20130926|4258_1	2.77274	8.81045	1.89e-26	2.31e-24	Glyceraldehyde-3-phosphate dehydrogenase 2	diatoms	GAPDH	sienna	open circle
Carbohydrate metabolism	Skeletonema-dohrnii-SkelB-20130926|7798_1	4.05853	8.78224	6.9e-41	2.14e-38	Glyceraldehyde-3-phosphate dehydrogenase 3	diatoms	GAPDH	sienna	open circle
Carbohydrate metabolism	Thalassiosira-oceanica-CCMP1005-20130912|112498_1	7.67689	5.85659	1.3e-06	1.95e-05	Glyceraldehyde-3-phosphate dehydrogenase 3	diatoms	GAPDH	sienna	open circle
Carbohydrate metabolism	Thalassiosira-rotula-CCMP3096-20130909|10379_1	8.18947	6.23656	2.6e-08	5.26e-07	Glyceraldehyde-3-phosphate dehydrogenase 3	diatoms	GAPDH	sienna	open circle
Carbohydrate metabolism	Amphiprora-sp-20130823|5315_1	6.00502	4.65966	0.00988884	0.0467276	Glyceraldehyde-3-phosphate dehydrogenase chloroplastic	diatoms	GAPDH	sienna	open circle
Carbohydrate metabolism	Asterionellopsis-glacialis-CCMP134-20140214|6213_1	8.56828	6.51838	6.29e-11	1.89e-09	Glyceraldehyde-3-phosphate dehydrogenase chloroplastic	diatoms	GAPDH	sienna	open circle
Carbohydrate metabolism	Chaetoceros-affinis-CCMP159-20131123|7191_1	8.16171	9.79054	1.51e-99	9.9e-96	Glyceraldehyde-3-phosphate dehydrogenase chloroplastic	diatoms	GAPDH	sienna	open circle
Carbohydrate metabolism	Chaetoceros-curvisetus-20131202|9407_1	8.95369	6.80578	6.93e-14	2.95e-12	Glyceraldehyde-3-phosphate dehydrogenase chloroplastic	diatoms	GAPDH	sienna	open circle
Carbohydrate metabolism	Chaetoceros-debilis-MM31A_1-20140214|4489_1	9.24174	7.02114	9.98e-17	5.67e-15	Glyceraldehyde-3-phosphate dehydrogenase chloroplastic	diatoms	GAPDH	sienna	open circle
Carbohydrate metabolism	Ditylum-brightwellii-GSO103-20131123|80448_1	10.4413	7.92848	4e-33	7.5e-31	Glyceraldehyde-3-phosphate dehydrogenase chloroplastic	diatoms	GAPDH	sienna	open circle
Carbohydrate metabolism	Ditylum-brightwellii-GSO104-20131105|142211_1	2.47596	8.19905	1.33e-16	7.48e-15	Glyceraldehyde-3-phosphate dehydrogenase chloroplastic	diatoms	GAPDH	sienna	open circle
Carbohydrate metabolism	Ditylum-brightwellii-GSO104-20131105|2164_1	8.51322	8.60923	6.78e-52	4.13e-49	Glyceraldehyde-3-phosphate dehydrogenase chloroplastic	diatoms	GAPDH	sienna	open circle
Carbohydrate metabolism	Extubocellulus-spinifer-CCMP396-20140214|210082_1	5.23013	9.7792	1.7e-79	4.87e-76	Glyceraldehyde-3-phosphate dehydrogenase chloroplastic	diatoms	GAPDH	sienna	open circle
Carbohydrate metabolism	Pseudo_nitzschia-australis-10249_10_AB-20140214|124609_1	4.56171	8.9735	7.7e-51	4.46e-48	Glyceraldehyde-3-phosphate dehydrogenase chloroplastic	diatoms	GAPDH	sienna	open circle
Carbohydrate metabolism	Pseudo_nitzschia-australis-10249_10_AB-20140214|942_1	4.61253	9.4289	1.12e-64	1.25e-61	Glyceraldehyde-3-phosphate dehydrogenase chloroplastic	diatoms	GAPDH	sienna	open circle
Carbohydrate metabolism	Pseudo_nitzschia-fradulenta-WWA7-20140214|13342_1	-12.8159	11.0946	5.74e-63	6.11e-60	Glyceraldehyde-3-phosphate dehydrogenase chloroplastic	diatoms	GAPDH	sienna	open circle
Carbohydrate metabolism	Pseudo_nitzschia-fradulenta-WWA7-20140214|14007_1	5.57905	9.56288	1.99e-78	5.36e-75	Glyceraldehyde-3-phosphate dehydrogenase chloroplastic	diatoms	GAPDH	sienna	open circle
Carbohydrate metabolism	Pseudo_nitzschia-fradulenta-WWA7-20140214|14973_1	-12.1304	10.3949	3.2e-47	1.44e-44	Glyceraldehyde-3-phosphate dehydrogenase chloroplastic	diatoms	GAPDH	sienna	open circle
Carbohydrate metabolism	Pseudo_nitzschia-fradulenta-WWA7-20140214|17967_1	6.2613	4.83492	0.00988884	0.0467276	Glyceraldehyde-3-phosphate dehydrogenase chloroplastic	diatoms	GAPDH	sienna	open circle
Carbohydrate metabolism	Pseudo_nitzschia-fradulenta-WWA7-20140214|208376_1	-9.56603	7.52393	1.57e-10	4.45e-09	Glyceraldehyde-3-phosphate dehydrogenase chloroplastic	diatoms	GAPDH	sienna	open circle
Carbohydrate metabolism	Skeletonema-dohrnii-SkelB-20130926|5082_1	3.61817	12.0666	1.62e-103	1.24e-99	Glyceraldehyde-3-phosphate dehydrogenase chloroplastic	diatoms	GAPDH	sienna	open circle
Carbohydrate metabolism	Skeletonema-dohrnii-SkelB-20130926|8252_1	3.89688	7.96791	3.11e-24	3.26e-22	Glyceraldehyde-3-phosphate dehydrogenase chloroplastic	diatoms	GAPDH	sienna	open circle
Carbohydrate metabolism	Skeletonema-marinoi-SkelA-20130924|103353_1	3.67962	9.56604	8e-54	5.55e-51	Glyceraldehyde-3-phosphate dehydrogenase chloroplastic	diatoms	GAPDH	sienna	open circle
Carbohydrate metabolism	Skeletonema-menzelii-CCMP793-20130923|3784_1	2.6409	10.3751	2.16e-46	9.24e-44	Glyceraldehyde-3-phosphate dehydrogenase chloroplastic	diatoms	GAPDH	sienna	open circle
Carbohydrate metabolism	Thalassiosira-antarctica-CCMP982-20140214|11514_1	5.97299	7.4987	5.19e-22	4.53e-20	Glyceraldehyde-3-phosphate dehydrogenase chloroplastic	diatoms	GAPDH	sienna	open circle
Carbohydrate metabolism	Thalassiosira-antarctica-CCMP982-20140214|20697_1	3.46475	7.97651	4.63e-22	4.06e-20	Glyceraldehyde-3-phosphate dehydrogenase chloroplastic	diatoms	GAPDH	sienna	open circle
Carbohydrate metabolism	Thalassiosira-gravida-GMp14c1-20140214|79319_1	10.1789	7.72788	5.21e-29	7.5e-27	Glyceraldehyde-3-phosphate dehydrogenase chloroplastic	diatoms	GAPDH	sienna	open circle
Carbohydrate metabolism	Thalassiosira-miniscula-CCMP1093-20140214|12301_1	3.74706	10.1596	6.14e-69	9.07e-66	Glyceraldehyde-3-phosphate dehydrogenase chloroplastic	diatoms	GAPDH	sienna	open circle
Carbohydrate metabolism	Thalassiosira-oceanica-CCMP1005-20130912|147441_1	5.29879	10.6343	6.74e-117	1.03e-112	Glyceraldehyde-3-phosphate dehydrogenase chloroplastic	diatoms	GAPDH	sienna	open circle
Carbohydrate metabolism	Thalassiosira-rotula-CCMP3096-20130909|16523_1	9.90457	7.51969	2.37e-24	2.51e-22	Glyceraldehyde-3-phosphate dehydrogenase chloroplastic	diatoms	GAPDH	sienna	open circle
Carbohydrate metabolism	Thalassiosira-rotula-GSO102-20130909|14956_1	3.95329	9.17562	1.09e-49	5.81e-47	Glyceraldehyde-3-phosphate dehydrogenase chloroplastic	diatoms	GAPDH	sienna	open circle
Carbohydrate metabolism	Thalassiosira-rotula-GSO102-20130909|7611_1	2.5327	9.94388	5.75e-39	1.56e-36	Glyceraldehyde-3-phosphate dehydrogenase chloroplastic	diatoms	GAPDH	sienna	open circle
Carbohydrate metabolism	Pseudo_nitzschia-fradulenta-WWA7-20140214|208914_1	-11.7283	9.98605	4.54e-39	1.24e-36	Glyceraldehyde-3-phosphate dehydrogenase glycosomal	diatoms	GAPDH	sienna	open circle
Carbohydrate metabolism	Skeletonema-dohrnii-SkelB-20130926|12439_1	2.15905	6.27687	0.000189708	0.00172109	Isocitrate dehydrogenase [NADP]	diatoms	IDH	springgreen	open circle
Carbohydrate metabolism	Pseudo_nitzschia-fradulenta-WWA7-20140214|13173_1	-9.15221	6.98049	1.47e-07	2.69e-06	Isocitrate dehydrogenase [NADP] 2	diatoms	IDH	springgreen	open circle
Carbohydrate metabolism	Pseudo_nitzschia-fradulenta-WWA7-20140214|14115_1	-8.49547	6.15634	4.77e-05	0.000519126	Isocitrate dehydrogenase [NADP] 2	diatoms	IDH	springgreen	open circle
Carbohydrate metabolism	Thalassiosira-oceanica-CCMP1005-20130912|2690_1	6.93321	5.31178	0.000315253	0.00261832	Malate dehydrogenase	diatoms	MDH	orangered	open circle
Carbohydrate metabolism	Skeletonema-dohrnii-SkelB-20130926|10262_1	6.60456	5.07593	0.00304331	0.0180268	Malate dehydrogenase cytoplasmic	diatoms	MDH	orangered	open circle
Carbohydrate metabolism	Pseudo_nitzschia-fradulenta-WWA7-20140214|11832_1	-10.261	8.3372	2.34e-16	1.29e-14	Malate dehydrogenase mitochondrial	diatoms	MDH	orangered	open circle
Carbohydrate metabolism	Pseudo_nitzschia-fradulenta-WWA7-20140214|208251_1	-7.91503	5.46312	0.000856345	0.00677442	Malate dehydrogenase mitochondrial	diatoms	MDH	orangered	open circle
Carbohydrate metabolism	Pseudo_nitzschia-fradulenta-WWA7-20140214|164460_1	-6.74814	7.17375	2.12e-08	4.37e-07	Malate dehydrogenase mitochondrial	diatoms	MDH	orangered	open circle
Carbohydrate metabolism	Pseudo_nitzschia-fradulenta-WWA7-20140214|208411_1	-8.7967	6.56119	1.74e-06	2.51e-05	NADP-dependent glyceraldehyde-3-phosphate dehydrogenase	diatoms	GAPDH	sienna	open circle
Carbohydrate metabolism	Pseudo_nitzschia-fradulenta-WWA7-20140214|112424_1	-7.82115	5.32164	0.0032748	0.0191821	NADP-dependent glyceraldehyde-3-phosphate dehydrogenase	diatoms	GAPDH	sienna	open circle
Carbohydrate metabolism	Skeletonema-dohrnii-SkelB-20130926|11202_1	8.09465	6.16613	2.04e-08	4.22e-07	Phosphoglycerate kinase	diatoms	PGK1	deepskyblue	open circle
Carbohydrate metabolism	Skeletonema-marinoi-SkelA-20130924|7270_1	7.20972	5.51297	0.000110284	0.00102615	Phosphoglycerate kinase	diatoms	PGK1	deepskyblue	open circle
Carbohydrate metabolism	Thalassiosira-oceanica-CCMP1005-20130912|147672_1	6.38237	4.91919	0.00296155	0.0180268	Phosphoglycerate kinase	diatoms	PGK1	deepskyblue	open circle
Carbohydrate metabolism	Pseudo_nitzschia-australis-10249_10_AB-20140214|1528_1	9.7265	7.38521	7.62e-22	6.63e-20	Phosphoglycerate kinase 1 chloroplastic	diatoms	PGK1	deepskyblue	open circle
Carbohydrate metabolism	Thalassiosira-antarctica-CCMP982-20140214|18620_1	6.31016	4.86882	0.00296155	0.0180268	Phosphoglycerate kinase chloroplastic	diatoms	PGK1	deepskyblue	open circle
Carbohydrate metabolism	Chaetoceros-affinis-CCMP159-20131123|964_1	8.3264	6.33835	1.09e-09	2.68e-08	Phosphoglycerate kinase chloroplastic	diatoms	PGK1	deepskyblue	open circle
Carbohydrate metabolism	Chaetoceros-debilis-MM31A_1-20140214|9106_1	6.68392	5.13249	0.00304331	0.0180268	Phosphoglycerate kinase chloroplastic	diatoms	PGK1	deepskyblue	open circle
Carbohydrate metabolism	Chaetoceros-neogracile-CCMP1317-20140214|26131_1	7.96222	6.06785	1.8e-07	3.18e-06	Phosphoglycerate kinase chloroplastic	diatoms	PGK1	deepskyblue	open circle
Carbohydrate metabolism	Ditylum-brightwellii-GSO103-20131123|10015_1	7.00685	5.36516	0.000315253	0.00261832	Phosphoglycerate kinase chloroplastic	diatoms	PGK1	deepskyblue	open circle
Carbohydrate metabolism	Extubocellulus-spinifer-CCMP396-20140214|100087_1	7.6883	5.86502	1.3e-06	1.95e-05	Phosphoglycerate kinase chloroplastic	diatoms	PGK1	deepskyblue	open circle
Carbohydrate metabolism	Pseudo_nitzschia-fradulenta-WWA7-20140214|1443_1	9.36721	7.11513	8.59e-18	5.41e-16	Phosphoglycerate kinase chloroplastic	diatoms	PGK1	deepskyblue	open circle
Carbohydrate metabolism	Skeletonema-dohrnii-SkelB-20130926|3364_1	5.40664	10.3089	1.55e-104	1.42e-100	Phosphoglycerate kinase chloroplastic	diatoms	PGK1	deepskyblue	open circle
Carbohydrate metabolism	Skeletonema-marinoi-SkelA-20130924|4723_1	3.12825	9.73518	9.17e-49	4.56e-46	Phosphoglycerate kinase chloroplastic	diatoms	PGK1	deepskyblue	open circle
Carbohydrate metabolism	Skeletonema-menzelii-CCMP793-20130923|3864_1	0.717276	7.40855	0.00989165	0.046736	Phosphoglycerate kinase chloroplastic	diatoms	PGK1	deepskyblue	open circle
Carbohydrate metabolism	Thalassiosira-gravida-GMp14c1-20140214|7024_1	7.35928	5.62257	3.67e-05	0.000404629	Phosphoglycerate kinase chloroplastic	diatoms	PGK1	deepskyblue	open circle
Carbohydrate metabolism	Thalassiosira-miniscula-CCMP1093-20140214|1917_1	5.50681	8.43837	2.41e-41	7.71e-39	Phosphoglycerate kinase chloroplastic	diatoms	PGK1	deepskyblue	open circle
Carbohydrate metabolism	Thalassiosira-oceanica-CCMP1005-20130912|2472_1	11.1675	8.49324	1.54e-49	8.03e-47	Phosphoglycerate kinase chloroplastic	diatoms	PGK1	deepskyblue	open circle
Carbohydrate metabolism	Thalassiosira-rotula-CCMP3096-20130909|112254_1	9.91508	7.52764	2.37e-24	2.51e-22	Phosphoglycerate kinase chloroplastic	diatoms	PGK1	deepskyblue	open circle
Carbohydrate metabolism	Thalassiosira-rotula-GSO102-20130909|7642_1	4.27547	8.13861	1.34e-29	2e-27	Phosphoglycerate kinase chloroplastic	diatoms	PGK1	deepskyblue	open circle
Carbohydrate metabolism	Pseudo_nitzschia-fradulenta-WWA7-20140214|90331_1	-7.96788	5.49755	0.00111823	0.00807591	Probable citrate synthase 2 mitochondrial	diatoms	CSY2	hotpink	open circle
Carbohydrate metabolism	Pseudo_nitzschia-fradulenta-WWA7-20140214|208748_1	-8.82624	6.613	1.36e-06	2.03e-05	Probable fructose-bisphosphate aldolase 1 chloroplastic	diatoms	ALDO	goldenrod	open circle
Carbohydrate metabolism	Pseudo_nitzschia-fradulenta-WWA7-20140214|11215_1	-8.45451	6.09816	8.01e-05	0.000853475	Probable phosphoglycerate kinase	diatoms	PGK	darkcyan	open circle
Carbohydrate metabolism	Pseudo_nitzschia-fradulenta-WWA7-20140214|12314_1	-8.59339	6.28453	2.2e-05	0.000261418	Probable phosphoglycerate kinase	diatoms	PGK	darkcyan	open circle
Carbohydrate metabolism	Skeletonema-dohrnii-SkelB-20130926|7949_1	8.7733	6.67117	1e-12	3.81e-11	Probable phosphoglycerate kinase	diatoms	PGK1	deepskyblue	open circle
Carbohydrate metabolism	Skeletonema-marinoi-SkelA-20130924|102082_1	7.25667	5.54733	0.000110284	0.00102615	Probable phosphoglycerate kinase	diatoms	PGK1	deepskyblue	open circle
Carbohydrate metabolism	Pseudo_nitzschia-fradulenta-WWA7-20140214|208742_1	-8.8246	6.57198	3.7e-06	5.23e-05	Probable succinate dehydrogenase [ubiquinone] flavoprotein subunit mitochondrial	diatoms	SQR	mediumvioletred	open circle
Carbohydrate metabolism	Pseudo_nitzschia-fradulenta-WWA7-20140214|12632_1	-8.78534	6.51794	6.14e-06	8.04e-05	Pyruvate dehydrogenase [NADP(+)] mitochondrial	diatoms	IDH	springgreen	open circle
Carbohydrate metabolism	Skeletonema-dohrnii-SkelB-20130926|1037_1	2.72103	7.74007	7.36e-15	3.49e-13	Pyruvate dehydrogenase e1 component subunit alpha	diatoms	IDH	springgreen	open circle
Carbohydrate metabolism	Skeletonema-marinoi-SkelA-20130924|14374_1	9.34043	7.09506	2.25e-17	1.37e-15	Pyruvate dehydrogenase e1 component subunit alpha	diatoms	PDHA2	coral	open circle
Carbohydrate metabolism	Thalassiosira-oceanica-CCMP1005-20130912|4714_1	7.1702	5.4841	9.97e-05	0.000981459	Pyruvate dehydrogenase e1 component subunit alpha	diatoms	PDHA2	coral	open circle
Carbohydrate metabolism	Thalassiosira-rotula-CCMP3096-20130909|5375_1	6.05374	4.69262	0.00988884	0.0467276	Pyruvate dehydrogenase e1 component subunit alpha	diatoms	PDHA3	coral	open circle
Carbohydrate metabolism	Skeletonema-dohrnii-SkelB-20130926|6773_1	8.11561	6.18169	2.04e-08	4.22e-07	Pyruvate dehydrogenase e1 component subunit alpha-1 mitochondrial	diatoms	PDHA1	coral	open circle
Carbohydrate metabolism	Skeletonema-marinoi-SkelA-20130924|14383_1	7.04337	5.39168	9.97e-05	0.000981459	Pyruvate dehydrogenase e1 component subunit alpha-1 mitochondrial	diatoms	PDHA1	coral	open circle
Carbohydrate metabolism	Thalassiosira-rotula-CCMP3096-20130909|27227_1	6.0927	4.71911	0.00988884	0.0467276	Pyruvate dehydrogenase e1 component subunit alpha-1 mitochondrial	diatoms	PDHA3	coral	open circle
Carbohydrate metabolism	Thalassiosira-oceanica-CCMP1005-20130912|2637_1	6.7504	5.18007	0.000986293	0.00718886	Pyruvate dehydrogenase e1 component subunit alpha-2 mitochondrial	diatoms	PDHA2	coral	open circle
Carbohydrate metabolism	Thalassiosira-rotula-GSO102-20130909|83800_1	6.10647	4.72849	0.00988884	0.0467276	Pyruvate dehydrogenase e1 component subunit beta	diatoms	PDHA3	coral	open circle
Carbohydrate metabolism	Skeletonema-marinoi-SkelA-20130924|8315_1	7.43258	5.67644	1.21e-05	0.000147699	Pyruvate dehydrogenase e1 component subunit beta mitochondrial	diatoms	PDHA1	coral	open circle
Carbohydrate metabolism	Thalassiosira-oceanica-CCMP1005-20130912|17169_1	6.29598	4.85897	0.00296155	0.0180268	Pyruvate dehydrogenase e1 component subunit beta mitochondrial	diatoms	PDHA1	coral	open circle
Carbohydrate metabolism	Skeletonema-dohrnii-SkelB-20130926|1157_1	2.062	6.88708	3.2e-06	4.54e-05	Pyruvate dehydrogenase e1 component subunit beta mitochondrial	diatoms	PDHA1	coral	open circle
Carbohydrate metabolism	Pseudo_nitzschia-fradulenta-WWA7-20140214|13614_1	-8.00642	5.55389	0.000656265	0.00525793	Pyruvate kinase	diatoms	PK	wheat	open circle
Carbohydrate metabolism	Pseudo_nitzschia-fradulenta-WWA7-20140214|212457_1	-6.54237	5.95684	0.000227965	0.00205555	Pyruvate kinase	diatoms	PK	wheat	open circle
Carbohydrate metabolism	Pseudo_nitzschia-fradulenta-WWA7-20140214|9296_1	-7.69859	5.20279	0.00250062	0.017364	Pyruvate kinase	diatoms	PK	wheat	open circle
Carbohydrate metabolism	Thalassiosira-oceanica-CCMP1005-20130912|46779_1	7.21797	5.519	0.000110284	0.00102615	Pyruvate kinase	diatoms	PK	wheat	open circle
Carbohydrate metabolism	Thalassiosira-rotula-GSO102-20130909|81395_1	7.86865	5.99849	5.32e-07	8.67e-06	Pyruvate kinase	diatoms	PK	wheat	open circle
Carbohydrate metabolism	Skeletonema-dohrnii-SkelB-20130926|7693_1	2.38651	6.64029	7.92e-06	0.000102706	Pyruvate kinase	diatoms	PK	wheat	open circle
Carbohydrate metabolism	Skeletonema-dohrnii-SkelB-20130926|112312_1	2.73629	6.67138	4.1e-07	7.02e-06	Pyruvate kinase	diatoms	PK	wheat	open circle
Carbohydrate metabolism	Skeletonema-dohrnii-SkelB-20130926|17143_1	-6.68431	5.34771	0.0032748	0.0191821	Pyruvate kinase	diatoms	PK	wheat	open circle
Carbohydrate metabolism	Skeletonema-marinoi-SkelA-20130924|5926_1	8.9328	6.79019	6.93e-14	2.95e-12	Pyruvate kinase	diatoms	PK	wheat	open circle
Carbohydrate metabolism	Skeletonema-marinoi-SkelA-20130924|1117_1	6.13909	4.75078	0.00988884	0.0467276	Pyruvate kinase cytosolic isozyme	diatoms	PK	wheat	open circle
Carbohydrate metabolism	Skeletonema-marinoi-SkelA-20130924|3543_1	6.59483	5.06902	0.00304331	0.0180268	Pyruvate kinase i	diatoms	PK	wheat	open circle
Carbohydrate metabolism	Skeletonema-dohrnii-SkelB-20130926|16768_1	7.11425	5.44328	9.97e-05	0.000981459	Ribose-phosphate pyrophosphokinase	diatoms	PRPS	blueviolet	open circle
Carbohydrate metabolism	Skeletonema-marinoi-SkelA-20130924|7346_1	6.21638	4.80388	0.00988884	0.0467276	Ribose-phosphate pyrophosphokinase	diatoms	PRPS	blueviolet	open circle
Carbohydrate metabolism	Chaetoceros-curvisetus-20131202|2178_1	8.3264	6.33835	1.09e-09	2.68e-08	Ribulose-phosphate 3-epimerase	diatoms	RPE	slategray	open circle
Carbohydrate metabolism	Extubocellulus-spinifer-CCMP396-20140214|145_1	7.85391	5.98757	5.32e-07	8.67e-06	Ribulose-phosphate 3-epimerase	diatoms	RPE	slategray	open circle
Carbohydrate metabolism	Pseudo_nitzschia-australis-10249_10_AB-20140214|104890_1	8.70906	6.62328	2.82e-12	9.8e-11	Ribulose-phosphate 3-epimerase	diatoms	RPE	slategray	open circle
Carbohydrate metabolism	Skeletonema-dohrnii-SkelB-20130926|6959_1	3.73526	9.02607	7.43e-44	2.66e-41	Ribulose-phosphate 3-epimerase	diatoms	RPE	slategray	open circle
Carbohydrate metabolism	Skeletonema-marinoi-SkelA-20130924|101819_1	3.32405	8.1351	8.51e-24	8.62e-22	Ribulose-phosphate 3-epimerase	diatoms	RPE	slategray	open circle
Carbohydrate metabolism	Thalassiosira-miniscula-CCMP1093-20140214|21373_1	8.34125	6.3494	1.09e-09	2.68e-08	Ribulose-phosphate 3-epimerase	diatoms	RPE	slategray	open circle
Carbohydrate metabolism	Thalassiosira-oceanica-CCMP1005-20130912|113579_1	2.94732	7.11035	3.53e-10	9.52e-09	Ribulose-phosphate 3-epimerase	diatoms	RPE	slategray	open circle
Carbohydrate metabolism	Thalassiosira-oceanica-CCMP1005-20130912|122687_1	2.94732	7.11035	3.53e-10	9.52e-09	Ribulose-phosphate 3-epimerase	diatoms	RPE	slategray	open circle
Carbohydrate metabolism	Thalassiosira-rotula-CCMP3096-20130909|7207_1	6.71721	5.15629	0.000986293	0.00718886	Ribulose-phosphate 3-epimerase	diatoms	RPE	slategray	open circle
Carbohydrate metabolism	Thalassiosira-rotula-GSO102-20130909|2673_1	8.29868	6.31774	3.14e-09	7.35e-08	Ribulose-phosphate 3-epimerase	diatoms	RPE	slategray	open circle
Carbohydrate metabolism	Pseudo_nitzschia-fradulenta-WWA7-20140214|7302_1	-9.77336	7.80623	2.81e-12	9.8e-11	Ribulose-phosphate 3-epimerase	diatoms	RPE	slategray	open circle
Carbohydrate metabolism	Skeletonema-dohrnii-SkelB-20130926|3803_1	3.10282	7.58889	6.62e-15	3.16e-13	Succinate dehydrogenase [ubiquinone] flavoprotein subunit 1 mitochondrial	diatoms	SQR	mediumvioletred	open circle
Carbohydrate metabolism	Skeletonema-marinoi-SkelA-20130924|2612_1	1.48234	6.74597	0.000962146	0.00718886	Succinate dehydrogenase [ubiquinone] flavoprotein subunit 1 mitochondrial	diatoms	SQR	mediumvioletred	open circle
Carbohydrate metabolism	Pseudo_nitzschia-fradulenta-WWA7-20140214|10746_1	-7.26172	4.73324	0.00970379	0.0467276	Succinate dehydrogenase [ubiquinone] flavoprotein subunit mitochondrial	diatoms	SQR	mediumvioletred	open circle
Carbohydrate metabolism	Pseudo_nitzschia-fradulenta-WWA7-20140214|159943_1	-7.0142	6.57742	1.74e-06	2.51e-05	Succinate dehydrogenase [ubiquinone] iron-sulfur subunit mitochondrial	diatoms	SQR	mediumvioletred	open circle
Carbohydrate metabolism	Skeletonema-dohrnii-SkelB-20130926|5841_1	2.65639	6.61626	9.49e-07	1.52e-05	Succinate dehydrogenase [ubiquinone] iron-sulfur subunit mitochondrial	diatoms	SQR	mediumvioletred	open circle
Carbohydrate metabolism	Pseudo_nitzschia-fradulenta-WWA7-20140214|14152_1	-9.66904	7.67814	2.06e-11	6.64e-10	Succinate dehydrogenase [ubiquinone] iron-sulfur subunit mitochondrial	diatoms	SQR	mediumvioletred	open circle
Carbohydrate metabolism	Skeletonema-dohrnii-SkelB-20130926|6418_1	1.02873	7.35595	0.0015694	0.011174	Transaldolase	diatoms	TAL	slateblue	open circle
Carbohydrate metabolism	Skeletonema-marinoi-SkelA-20130924|103155_1	7.552	5.76439	3.98e-06	5.31e-05	Transaldolase	diatoms	TAL	slateblue	open circle
Carbohydrate metabolism	Thalassiosira-rotula-GSO102-20130909|4426_1	3.18522	6.23061	1.02e-05	0.000131038	Transaldolase	diatoms	TAL	slateblue	open circle
Carbohydrate metabolism	Pseudo_nitzschia-australis-10249_10_AB-20140214|119623_1	6.61423	5.08281	0.00304331	0.0180268	Transaldolase	diatoms	TAL	slateblue	open circle
Carbohydrate metabolism	Thalassiosira-oceanica-CCMP1005-20130912|11158_1	8.79645	6.68844	3.56e-13	1.44e-11	Transaldolase	diatoms	TAL	slateblue	open circle
Carbohydrate metabolism	Pseudo_nitzschia-fradulenta-WWA7-20140214|39240_1	-9.87253	7.88491	9.47e-13	3.69e-11	Triosephosphate isomerase	diatoms	TPI	darkolivegreen	open circle
Carbohydrate metabolism	Thalassiosira-rotula-GSO102-20130909|2928_1	7.45567	5.69343	1.21e-05	0.000147699	Triosephosphate isomerase	diatoms	TPI	darkolivegreen	open circle
Carbohydrate metabolism	Skeletonema-dohrnii-SkelB-20130926|7984_1	10.9999	8.36148	4.92e-45	2.01e-42	Triosephosphate isomerase	diatoms	TPI	darkolivegreen	open circle
Carbohydrate metabolism	Skeletonema-marinoi-SkelA-20130924|2940_1	6.36677	4.90829	0.00296155	0.0180268	Triosephosphate isomerase	diatoms	TPI	darkolivegreen	open circle
Carbohydrate metabolism	Skeletonema-dohrnii-SkelB-20130926|6233_1	4.31813	7.55031	1.85e-19	1.35e-17	Triosephosphate isomerase	diatoms	TPI	darkolivegreen	open circle
Carbohydrate metabolism	Skeletonema-marinoi-SkelA-20130924|2855_1	8.6881	6.60766	7.94e-12	2.64e-10	Triosephosphate isomerase	diatoms	TPI	darkolivegreen	open circle
Carbohydrate metabolism	Thalassiothrix-antarctica-L6_D1-20140214|12087_1	9.83368	7.46609	8.06e-24	8.19e-22	Triosephosphate isomerase	diatoms	TPI	darkolivegreen	open circle
Carbohydrate metabolism	Thalassiosira-oceanica-CCMP1005-20130912|23142_1	8.75658	6.65871	1e-12	3.81e-11	Triosephosphate isomerase	diatoms	TPI	darkolivegreen	open circle
Carbohydrate metabolism	Thalassiosira-oceanica-CCMP1005-20130912|307_1	3.61622	7.66121	2.41e-18	1.59e-16	Triosephosphate isomerase cytosolic	diatoms	TPI	darkolivegreen	open circle
Carbohydrate metabolism	Thalassiosira-rotula-CCMP3096-20130909|85505_1	6.46743	4.9789	0.00921653	0.0467276	Triosephosphate isomerase cytosolic	diatoms	TPI	darkolivegreen	open circle
Carbohydrate metabolism	Thalassiosira-rotula-GSO102-20130909|13427_1	8.83457	6.71687	1.44e-12	5.29e-11	Triosephosphate isomerase cytosolic	diatoms	TPI	darkolivegreen	open circle
Carbohydrate metabolism	Skeletonema-dohrnii-SkelB-20130926|16661_1	12.0014	9.1648	1.3e-74	2.84e-71	Triosephosphate isomerase cytosolic	diatoms	TPI	darkolivegreen	open circle
Carbohydrate metabolism	Skeletonema-marinoi-SkelA-20130924|14831_1	7.07832	8.89665	1.28e-59	1.31e-56	Triosephosphate isomerase cytosolic	diatoms	TPI	darkolivegreen	open circle
Carbohydrate metabolism	Pseudo_nitzschia-fradulenta-WWA7-20140214|80689_1	-8.34116	5.96389	0.000103905	0.00101702	Triosephosphate isomerase cytosolic	diatoms	TPI	darkolivegreen	open circle
Carbohydrate metabolism	comp101260_c2	1.93435	6.50017	9.37e-07	4.53e-05	ATP synthase subunit alpha, mitochondrial	P. donghaiense	ATP synthase	yellow	solid triangle
Carbohydrate metabolism	comp101683_c0	2.16117	7.42681	1.72e-13	4.54e-11	ATP synthase subunit beta, mitochondrial	P. donghaiense	ATP synthase	yellow	solid triangle
Carbohydrate metabolism	comp45102_c0	-10.1894	4.79022	1.3e-06	5.9e-05	ATP synthase subunit epsilon, mitochondrial	P. donghaiense	ATP synthase	yellow	solid triangle
Carbohydrate metabolism	comp116335_c0	-8.91199	3.58508	0.00235927	0.0249428	ATP synthase subunit epsilon, mitochondrial	P. donghaiense	ATP synthase	yellow	solid triangle
Carbohydrate metabolism	comp95148_c0	-3.44191	5.98263	0.000164898	0.00318899	ATP synthase subunit gamma, mitochondrial	P. donghaiense	ATP synthase	yellow	solid triangle
Carbohydrate metabolism	comp88254_c0	-11.3866	5.88952	2.76e-11	4.64e-09	ATP synthase subunit O, mitochondrial	P. donghaiense	ATP synthase	yellow	solid triangle
Carbohydrate metabolism	comp84200_c0	-8.55172	3.33854	0.00217994	0.0236885	Citrate synthase	P. donghaiense	CS	salmon	solid triangle
Carbohydrate metabolism	comp66351_c0	-10.0344	4.65422	3.68e-06	0.00014047	Citrate synthase	P. donghaiense	CS	salmon	solid triangle
Carbohydrate metabolism	comp43805_c0	-9.99012	4.6424	2.31e-06	9.55e-05	Fructose-bisphosphate aldolase	P. donghaiense	ALDO	goldenrod	solid triangle
Carbohydrate metabolism	comp82267_c1	1.77445	4.99692	0.00505955	0.0444885	Fructose-bisphosphate aldolase	P. donghaiense	ALDO	goldenrod	solid triangle
Carbohydrate metabolism	comp101031_c0	-11.8747	6.3555	7.99e-14	2.23e-11	Fructose-bisphosphate aldolase	P. donghaiense	ALDO	goldenrod	solid triangle
Carbohydrate metabolism	comp101360_c2	-8.53314	3.32021	0.00217994	0.0236885	Fructose-bisphosphate aldolase class 1	P. donghaiense	ALDO	goldenrod	solid triangle
Carbohydrate metabolism	comp27511_c0	-9.16119	3.81178	0.000812323	0.0110184	Fumarate hydratase class I, aerobic	P. donghaiense	fumB	tomato	solid triangle
Carbohydrate metabolism	comp90192_c0	1.5489	6.40081	0.000346658	0.00569487	Glyceraldehyde-3-phosphate dehydrogenase	P. donghaiense	GAPDH	sienna	solid triangle
Carbohydrate metabolism	comp99620_c1	6.42597	6.17406	6.92e-50	1.92e-46	Glyceraldehyde-3-phosphate dehydrogenase	P. donghaiense	GAPDH	sienna	solid triangle
Carbohydrate metabolism	comp101373_c0	-2.33861	10.3392	4.79e-21	3.17e-18	Glyceraldehyde-3-phosphate dehydrogenase	P. donghaiense	GAPDH	sienna	solid triangle
Carbohydrate metabolism	comp84362_c0	-3.77387	6.28577	1.06e-05	0.00034148	Glyceraldehyde-3-phosphate dehydrogenase	P. donghaiense	GAPDH	sienna	solid triangle
Carbohydrate metabolism	comp101434_c0	-2.03114	9.7036	2.08e-14	6.33e-12	Glyceraldehyde-3-phosphate dehydrogenase, chloroplastic	P. donghaiense	GAPDH	sienna	solid triangle
Carbohydrate metabolism	comp92624_c0	-3.56143	6.08958	6.48e-05	0.0015015	Glyceraldehyde-3-phosphate dehydrogenase, chloroplastic	P. donghaiense	GAPDH	sienna	solid triangle
Carbohydrate metabolism	comp101948_c0	-9.7477	4.42385	8.03e-06	0.000272473	Isocitrate dehydrogenase [NADP]	P. donghaiense	IDH	springgreen	solid triangle
Carbohydrate metabolism	comp91738_c0	-8.9686	3.64837	0.00116015	0.0144651	Malate dehydrogenase 1, mitochondrial	P. donghaiense	MDH	orangered	solid triangle
Carbohydrate metabolism	comp101140_c0	-11.6274	6.1285	1.84e-12	4.15e-10	Malate dehydrogenase, mitochondrial	P. donghaiense	MDH	orangered	solid triangle
Carbohydrate metabolism	comp127784_c0	-9.87481	4.44824	2.03e-05	0.000579872	Mitochondrial enolase superfamily member 1	P. donghaiense	ENOSF1	paleturquoise	solid triangle
Carbohydrate metabolism	comp86721_c1	-9.5296	4.19117	7.6e-05	0.00171054	Phosphoglycerate kinase	P. donghaiense	PGK1	deepskyblue	solid triangle
Carbohydrate metabolism	comp99843_c2	-11.2463	5.75363	1.96e-10	2.78e-08	Phosphoglycerate kinase	P. donghaiense	PGK1	deepskyblue	solid triangle
Carbohydrate metabolism	comp101920_c0	-3.83607	6.3561	4.26e-06	0.000159261	Phosphoglycerate kinase, cytosolic	P. donghaiense	PGK1	deepskyblue	solid triangle
Carbohydrate metabolism	comp104344_c0	-2.90786	5.49945	0.00428054	0.0391328	Probable citrate synthase 2, mitochondrial	P. donghaiense	CSY2	hotpink	solid triangle
Carbohydrate metabolism	comp101698_c1	-4.00279	8.03347	1.34e-15	4.78e-13	Probable fructose-bisphosphate aldolase 2, chloroplastic	P. donghaiense	FBA2	lightyellow	solid triangle
Carbohydrate metabolism	comp70057_c0	-9.07968	3.71228	0.00119384	0.0147781	Probable fumarate hydratase, mitochondrial	P. donghaiense	FH	navy	solid triangle
Carbohydrate metabolism	comp100646_c0	-2.059	6.61744	0.000557257	0.00824161	Probable phosphoglycerate kinase	P. donghaiense	PGK	darkcyan	solid triangle
Carbohydrate metabolism	comp101798_c0	-3.15425	7.22386	3.56e-08	2.8e-06	Probable phosphoglycerate kinase	P. donghaiense	PGK	darkcyan	solid triangle
Carbohydrate metabolism	comp99821_c0	-8.90101	3.60748	0.00177865	0.0201228	Putative fumarate reductase	P. donghaiense	FRD	pink	solid triangle
Carbohydrate metabolism	comp101924_c2	-9.20779	3.94192	0.000155922	0.00303331	Pyruvate dehydrogenase [NADP(+)], mitochondrial	P. donghaiense	PDC	lightpink	solid triangle
Carbohydrate metabolism	comp31138_c0	-9.56458	4.17681	7.6e-05	0.00171054	Pyruvate dehydrogenase E1 component	P. donghaiense	PDHA1	coral	solid triangle
Carbohydrate metabolism	comp105650_c0	-10.3257	4.93302	2.82e-07	1.65e-05	Pyruvate kinase	P. donghaiense	PK	wheat	solid triangle
Carbohydrate metabolism	comp98761_c1	-10.1335	4.76667	9.17e-07	4.5e-05	Pyruvate kinase	P. donghaiense	PK	wheat	solid triangle
Carbohydrate metabolism	comp100344_c1	-8.6886	3.52475	0.000666231	0.00950077	Ribulose-phosphate 3-epimerase	P. donghaiense	RPE	slategray	solid triangle
Carbohydrate metabolism	comp100344_c0	-9.25829	3.94978	0.000205896	0.00378533	Ribulose-phosphate 3-epimerase, chloroplastic (Fragment)	P. donghaiense	RPE	slategray	solid triangle
Carbohydrate metabolism	comp100660_c2	1.97058	7.00969	4.59e-09	4.67e-07	Succinate dehydrogenase [ubiquinone] iron-sulfur subunit 2, mitochondrial	P. donghaiense	SQR	mediumvioletred	solid triangle
Carbohydrate metabolism	comp101124_c1	-3.56544	6.10295	5.11e-05	0.00124189	Triosephosphate isomerase	P. donghaiense	TPI	darkolivegreen	solid triangle
Carbohydrate metabolism	comp84992_c1	-10.6097	5.13755	7.51e-08	5.33e-06	Triosephosphate isomerase, cytosolic	P. donghaiense	TPI	darkolivegreen	solid triangle
Photosynthesis and rhodopsin	Skeletonema-dohrnii-SkelB-20130926|7417_1	2.33285	7.57811	6.36e-11	1.91e-09	ATP synthase gamma chain	diatoms	ATP synthase	yellow	open circle
Photosynthesis and rhodopsin	Chaetoceros-debilis-MM31A_1-20140214|73873_1	6.36168	4.90473	0.00296155	0.0180268	ATP synthase gamma chain chloroplastic	diatoms	ATP synthase	yellow	open circle
Photosynthesis and rhodopsin	Pseudo_nitzschia-australis-10249_10_AB-20140214|16430_1	10.7418	8.16031	2.57e-39	7.13e-37	ATP synthase gamma chain chloroplastic	diatoms	ATP synthase	yellow	open circle
Photosynthesis and rhodopsin	Pseudo_nitzschia-fradulenta-WWA7-20140214|3767_1	7.19476	5.50204	0.000110284	0.00102615	ATP synthase gamma chain chloroplastic	diatoms	ATP synthase	yellow	open circle
Photosynthesis and rhodopsin	Skeletonema-dohrnii-SkelB-20130926|11730_1	3.61624	10.5028	8.42e-74	1.68e-70	ATP synthase gamma chain chloroplastic	diatoms	ATP synthase	yellow	open circle
Photosynthesis and rhodopsin	Skeletonema-marinoi-SkelA-20130924|3089_1	4.00889	8.31611	3.08e-30	4.91e-28	ATP synthase gamma chain chloroplastic	diatoms	ATP synthase	yellow	open circle
Photosynthesis and rhodopsin	Skeletonema-menzelii-CCMP793-20130923|10173_1	9.06418	6.88832	1.38e-14	6.27e-13	ATP synthase gamma chain chloroplastic	diatoms	ATP synthase	yellow	open circle
Photosynthesis and rhodopsin	Thalassiosira-rotula-CCMP3096-20130909|16586_1	3.35807	7.21068	1.17e-12	4.43e-11	ATP synthase gamma chain chloroplastic	diatoms	ATP synthase	yellow	open circle
Photosynthesis and rhodopsin	Pseudo_nitzschia-fradulenta-WWA7-20140214|148924_1	-10.3094	8.37141	1.06e-16	5.97e-15	ATP synthase subunit a chloroplastic	diatoms	ATP synthase	yellow	open circle
Photosynthesis and rhodopsin	Pseudo_nitzschia-fradulenta-WWA7-20140214|149523_1	-8.24481	5.85284	0.000134922	0.00124227	ATP synthase subunit a chloroplastic	diatoms	ATP synthase	yellow	open circle
Photosynthesis and rhodopsin	Pseudo_nitzschia-fradulenta-WWA7-20140214|155284_1	-8.34876	5.98392	8.01e-05	0.000853475	ATP synthase subunit alpha chloroplastic	diatoms	ATP synthase	yellow	open circle
Photosynthesis and rhodopsin	Pseudo_nitzschia-fradulenta-WWA7-20140214|6698_1	-8.27119	5.8856	0.000134922	0.00124227	ATP synthase subunit beta chloroplastic	diatoms	ATP synthase	yellow	open circle
Photosynthesis and rhodopsin	Pseudo_nitzschia-fradulenta-WWA7-20140214|206799_1	6.98245	5.34745	0.000315253	0.00261832	ATP synthase subunit beta chloroplastic	diatoms	ATP synthase	yellow	open circle
Photosynthesis and rhodopsin	Thalassiosira-antarctica-CCMP982-20140214|124385_1	8.65959	6.58641	7.94e-12	2.64e-10	ATP synthase subunit beta chloroplastic	diatoms	ATP synthase	yellow	open circle
Photosynthesis and rhodopsin	Thalassiosira-miniscula-CCMP1093-20140214|9042_1	2.0096	6.18034	0.000928629	0.00718886	ATP synthase subunit beta chloroplastic	diatoms	ATP synthase	yellow	open circle
Photosynthesis and rhodopsin	Pseudo_nitzschia-fradulenta-WWA7-20140214|4734_1	-7.83183	5.33959	0.00250062	0.017364	Carbonic anhydrase	diatoms	CA	limegreen	open circle
Photosynthesis and rhodopsin	Fragilariopsis-kerguelensis-L2_C3-20140214|9220_1	-4.3346	10.3189	8.51e-46	3.61e-43	Chlorophyll a-b binding protein 2 chloroplastic	diatoms	LHC protein	salmon	open circle
Photosynthesis and rhodopsin	Pseudo_nitzschia-australis-10249_10_AB-20140214|125491_1	6.68392	5.13249	0.00304331	0.0180268	Chlorophyll a-b binding protein l1818 chloroplastic	diatoms	LHC protein	salmon	open circle
Photosynthesis and rhodopsin	Skeletonema-dohrnii-SkelB-20130926|8256_1	5.31069	7.53694	3.29e-22	2.94e-20	Chlorophyll a-b binding protein l1818 chloroplastic	diatoms	LHC protein	salmon	open circle
Photosynthesis and rhodopsin	Skeletonema-marinoi-SkelA-20130924|7726_1	6.50988	5.00883	0.00304331	0.0180268	Chlorophyll a-b binding protein l1818 chloroplastic	diatoms	LHC protein	salmon	open circle
Photosynthesis and rhodopsin	Thalassiosira-antarctica-CCMP982-20140214|17866_1	6.93264	5.31137	0.000315253	0.00261832	Chlorophyll a-b binding protein l1818 chloroplastic	diatoms	LHC protein	salmon	open circle
Photosynthesis and rhodopsin	Thalassiosira-antarctica-CCMP982-20140214|2778_1	6.29687	4.85959	0.00296155	0.0180268	Chlorophyll a-b binding protein l1818 chloroplastic	diatoms	LHC protein	salmon	open circle
Photosynthesis and rhodopsin	Thalassiosira-gravida-GMp14c1-20140214|81103_1	6.54026	5.03032	0.00304331	0.0180268	Chlorophyll a-b binding protein l1818 chloroplastic	diatoms	LHC protein	salmon	open circle
Photosynthesis and rhodopsin	Thalassiosira-oceanica-CCMP1005-20130912|11332_1	10.5267	7.99416	3.16e-35	6.78e-33	Chlorophyll a-b binding protein l1818 chloroplastic	diatoms	LHC protein	salmon	open circle
Photosynthesis and rhodopsin	Thalassiosira-oceanica-CCMP1005-20130912|1299_1	10.2168	7.75676	9.46e-30	1.42e-27	Chlorophyll a-b binding protein l1818 chloroplastic	diatoms	LHC protein	salmon	open circle
Photosynthesis and rhodopsin	Thalassiosira-oceanica-CCMP1005-20130912|147557_1	6.43949	4.95925	0.00921653	0.0467276	Chlorophyll a-b binding protein l1818 chloroplastic	diatoms	LHC protein	salmon	open circle
Photosynthesis and rhodopsin	Thalassiosira-rotula-CCMP3096-20130909|112348_1	8.77785	6.67457	1e-12	3.81e-11	Chlorophyll a-b binding protein l1818 chloroplastic	diatoms	LHC protein	salmon	open circle
Photosynthesis and rhodopsin	Thalassiosira-rotula-CCMP3096-20130909|2704_1	6.71754	5.15653	0.000986293	0.00718886	Chlorophyll a-b binding protein l1818 chloroplastic	diatoms	LHC protein	salmon	open circle
Photosynthesis and rhodopsin	Thalassiosira-rotula-CCMP3096-20130909|6761_1	9.82634	7.46055	2e-23	1.95e-21	Chlorophyll a-b binding protein l1818 chloroplastic	diatoms	LHC protein	salmon	open circle
Photosynthesis and rhodopsin	Thalassiosira-rotula-GSO102-20130909|35567_1	7.71067	5.88156	1.3e-06	1.95e-05	Chlorophyll a-b binding protein l1818 chloroplastic	diatoms	LHC protein	salmon	open circle
Photosynthesis and rhodopsin	Thalassiosira-rotula-GSO102-20130909|85593_1	7.07199	5.4125	9.97e-05	0.000981459	Chlorophyll a-b binding protein l1818 chloroplastic	diatoms	LHC protein	salmon	open circle
Photosynthesis and rhodopsin	Thalassiosira-weissflogii-CCMP1010-20130912|52575_1	-8.72325	6.43892	1.02e-05	0.000131038	Chlorophyll a-b binding protein of lhcii type 1 (fragment)	diatoms	LHC protein	salmon	open circle
Photosynthesis and rhodopsin	Fragilariopsis-kerguelensis-L2_C3-20140214|43049_1	-7.60184	5.0773	0.00738785	0.041496	Cytochrome b6-f complex iron-sulfur subunit	diatoms	ISP	royalblue	open circle
Photosynthesis and rhodopsin	Pseudo_nitzschia-australis-10249_10_AB-20140214|5852_1	8.36446	6.36667	1.09e-09	2.68e-08	Cytochrome b6-f complex iron-sulfur subunit chloroplastic	diatoms	ISP	royalblue	open circle
Photosynthesis and rhodopsin	Pseudo_nitzschia-fradulenta-WWA7-20140214|259_1	8.71107	6.62478	2.82e-12	9.8e-11	Cytochrome b6-f complex iron-sulfur subunit chloroplastic	diatoms	ISP	royalblue	open circle
Photosynthesis and rhodopsin	Skeletonema-dohrnii-SkelB-20130926|10889_1	2.66834	9.75642	2.63e-38	6.89e-36	Cytochrome b6-f complex iron-sulfur subunit chloroplastic	diatoms	ISP	royalblue	open circle
Photosynthesis and rhodopsin	Thalassiosira-antarctica-CCMP982-20140214|12295_1	7.16387	5.47948	9.97e-05	0.000981459	Cytochrome b6-f complex iron-sulfur subunit chloroplastic	diatoms	ISP	royalblue	open circle
Photosynthesis and rhodopsin	Thalassiosira-oceanica-CCMP1005-20130912|17221_1	6.30929	7.56515	6.69e-24	6.9e-22	Cytochrome b6-f complex iron-sulfur subunit chloroplastic	diatoms	ISP	royalblue	open circle
Photosynthesis and rhodopsin	Thalassiosira-rotula-CCMP3096-20130909|112095_1	9.12508	6.93385	1.91e-15	9.52e-14	Cytochrome b6-f complex iron-sulfur subunit chloroplastic	diatoms	ISP	royalblue	open circle
Photosynthesis and rhodopsin	Chaetoceros-affinis-CCMP159-20131123|6142_1	9.1974	6.98794	2.67e-16	1.45e-14	Ferredoxin--NADP reductase embryo isozyme chloroplastic	diatoms	FNR	steelblue	open circle
Photosynthesis and rhodopsin	Skeletonema-dohrnii-SkelB-20130926|110998_1	3.64128	11.0844	1.97e-88	1e-84	Ferredoxin--NADP reductase embryo isozyme chloroplastic	diatoms	FNR	steelblue	open circle
Photosynthesis and rhodopsin	Skeletonema-dohrnii-SkelB-20130926|7538_1	4.23104	9.1868	1.56e-53	1.05e-50	Ferredoxin--NADP reductase embryo isozyme chloroplastic	diatoms	FNR	steelblue	open circle
Photosynthesis and rhodopsin	Skeletonema-marinoi-SkelA-20130924|3694_1	9.39838	7.13851	3.29e-18	2.14e-16	Ferredoxin--NADP reductase embryo isozyme chloroplastic	diatoms	FNR	steelblue	open circle
Photosynthesis and rhodopsin	Skeletonema-menzelii-CCMP793-20130923|3654_1	2.18725	6.67558	7.92e-06	0.000102706	Ferredoxin--NADP reductase embryo isozyme chloroplastic	diatoms	FNR	steelblue	open circle
Photosynthesis and rhodopsin	Thalassiosira-miniscula-CCMP1093-20140214|7602_1	3.15886	9.27952	5.45e-41	1.7e-38	Ferredoxin--NADP reductase embryo isozyme chloroplastic	diatoms	FNR	steelblue	open circle
Photosynthesis and rhodopsin	Thalassiosira-oceanica-CCMP1005-20130912|148337_1	11.198	8.51729	1.97e-50	1.12e-47	Ferredoxin--NADP reductase embryo isozyme chloroplastic	diatoms	FNR	steelblue	open circle
Photosynthesis and rhodopsin	Pseudo_nitzschia-fradulenta-WWA7-20140214|150820_1	-10.2009	8.25707	9.51e-16	4.96e-14	Ferredoxin--NADP reductase leaf isozyme chloroplastic	diatoms	FNR	steelblue	open circle
Photosynthesis and rhodopsin	Pseudo_nitzschia-fradulenta-WWA7-20140214|12207_1	9.78348	7.4282	4.95e-23	4.73e-21	Ferredoxin--NADP reductase root isozyme 1 chloroplastic	diatoms	FNR	steelblue	open circle
Photosynthesis and rhodopsin	Skeletonema-dohrnii-SkelB-20130926|112260_1	1.02262	7.47857	0.00111996	0.00808715	Ferredoxin--NADP reductase root isozyme 1 chloroplastic	diatoms	FNR	steelblue	open circle
Photosynthesis and rhodopsin	Thalassiosira-antarctica-CCMP982-20140214|18384_1	6.52591	5.02016	0.00304331	0.0180268	Ferredoxin--NADP reductase root isozyme 1 chloroplastic	diatoms	FNR	steelblue	open circle
Photosynthesis and rhodopsin	Extubocellulus-spinifer-CCMP396-20140214|171904_1	6.01208	4.66443	0.00988884	0.0467276	Ferredoxin--NADP reductase root isozyme 2 chloroplastic	diatoms	FNR	steelblue	open circle
Photosynthesis and rhodopsin	Pseudo_nitzschia-australis-10249_10_AB-20140214|14415_1	10.2754	7.80152	3.41e-30	5.38e-28	Ferredoxin--NADP reductase root isozyme 2 chloroplastic	diatoms	FNR	steelblue	open circle
Photosynthesis and rhodopsin	Thalassiosira-rotula-CCMP3096-20130909|29403_1	9.41584	7.15161	1.26e-18	8.5e-17	Ferredoxin--NADP reductase root isozyme 2 chloroplastic	diatoms	FNR	steelblue	open circle
Photosynthesis and rhodopsin	Thalassiosira-gravida-GMp14c1-20140214|79161_1	7.96418	6.06931	1.8e-07	3.18e-06	Ferredoxin--NADP reductase root isozyme chloroplastic	diatoms	FNR	steelblue	open circle
Photosynthesis and rhodopsin	Thalassiosira-rotula-CCMP3096-20130909|111263_1	4.24096	8.26962	7.3e-32	1.3e-29	Ferredoxin--NADP reductase root isozyme chloroplastic	diatoms	FNR	steelblue	open circle
Photosynthesis and rhodopsin	Thalassiosira-rotula-CCMP3096-20130909|6584_1	6.59012	5.06567	0.00304331	0.0180268	Ferredoxin--NADP reductase root isozyme chloroplastic	diatoms	FNR	steelblue	open circle
Photosynthesis and rhodopsin	Thalassiosira-rotula-GSO102-20130909|85536_1	3.16423	7.48658	1.25e-14	5.77e-13	Ferredoxin--NADP reductase root isozyme chloroplastic	diatoms	FNR	steelblue	open circle
Photosynthesis and rhodopsin	Skeletonema-dohrnii-SkelB-20130926|32061_1	6.25261	4.82891	0.00988884	0.0467276	Fructose-1 6-bisphosphatase chloroplastic	diatoms	FBP1	orchid4	open circle
Photosynthesis and rhodopsin	Chaetoceros-debilis-MM31A_1-20140214|3497_1	6.50295	5.00394	0.00304331	0.0180268	Fructose-1 6-bisphosphatase chloroplastic	diatoms	FBP1	orchid4	open circle
Photosynthesis and rhodopsin	Pseudo_nitzschia-australis-10249_10_AB-20140214|11195_1	8.06426	6.14357	2.04e-08	4.22e-07	Fructose-1 6-bisphosphatase chloroplastic	diatoms	FBP1	orchid4	open circle
Photosynthesis and rhodopsin	Pseudo_nitzschia-fradulenta-WWA7-20140214|11866_1	-7.78452	5.31216	0.00146124	0.0104396	Fucoxanthin-chlorophyll a-c binding protein a chloroplastic	diatoms	LHC protein	salmon	open circle
Photosynthesis and rhodopsin	Pseudo_nitzschia-australis-10249_10_AB-20140214|102060_1	6.05427	4.69298	0.00988884	0.0467276	Fucoxanthin-chlorophyll a-c binding protein a chloroplastic	diatoms	LHC protein	salmon	open circle
Photosynthesis and rhodopsin	Pseudo_nitzschia-australis-10249_10_AB-20140214|13472_1	8.5749	6.52331	6.29e-11	1.89e-09	Fucoxanthin-chlorophyll a-c binding protein a chloroplastic	diatoms	LHC protein	salmon	open circle
Photosynthesis and rhodopsin	Pseudo_nitzschia-australis-10249_10_AB-20140214|4092_1	3.52571	6.6685	5.97e-09	1.36e-07	Fucoxanthin-chlorophyll a-c binding protein a chloroplastic	diatoms	LHC protein	salmon	open circle
Photosynthesis and rhodopsin	Pseudo_nitzschia-fradulenta-WWA7-20140214|159606_1	-8.09274	5.64987	0.000656265	0.00525793	Fucoxanthin-chlorophyll a-c binding protein a chloroplastic	diatoms	LHC protein	salmon	open circle
Photosynthesis and rhodopsin	Skeletonema-dohrnii-SkelB-20130926|263_1	3.92235	8.58813	3.38e-35	7.22e-33	Fucoxanthin-chlorophyll a-c binding protein a chloroplastic	diatoms	LHC protein	salmon	open circle
Photosynthesis and rhodopsin	Skeletonema-dohrnii-SkelB-20130926|270_1	2.17504	8.62731	9.23e-18	5.8e-16	Fucoxanthin-chlorophyll a-c binding protein a chloroplastic	diatoms	LHC protein	salmon	open circle
Photosynthesis and rhodopsin	Skeletonema-dohrnii-SkelB-20130926|7620_1	-8.24243	7.06673	7.08e-08	1.33e-06	Fucoxanthin-chlorophyll a-c binding protein a chloroplastic	diatoms	LHC protein	salmon	open circle
Photosynthesis and rhodopsin	Skeletonema-dohrnii-SkelB-20130926|77708_1	10.074	7.6481	2.04e-27	2.67e-25	Fucoxanthin-chlorophyll a-c binding protein a chloroplastic	diatoms	LHC protein	salmon	open circle
Photosynthesis and rhodopsin	Skeletonema-marinoi-SkelA-20130924|13329_1	2.38472	7.76584	2.71e-12	9.72e-11	Fucoxanthin-chlorophyll a-c binding protein a chloroplastic	diatoms	LHC protein	salmon	open circle
Photosynthesis and rhodopsin	Skeletonema-marinoi-SkelA-20130924|14312_1	1.57739	7.51421	8.28e-07	1.33e-05	Fucoxanthin-chlorophyll a-c binding protein a chloroplastic	diatoms	LHC protein	salmon	open circle
Photosynthesis and rhodopsin	Skeletonema-marinoi-SkelA-20130924|5793_1	-4.60389	8.92639	7.44e-23	7.03e-21	Fucoxanthin-chlorophyll a-c binding protein a chloroplastic	diatoms	LHC protein	salmon	open circle
Photosynthesis and rhodopsin	Skeletonema-menzelii-CCMP793-20130923|10866_1	-2.18355	6.81881	2.75e-05	0.000326358	Fucoxanthin-chlorophyll a-c binding protein a chloroplastic	diatoms	LHC protein	salmon	open circle
Photosynthesis and rhodopsin	Thalassiosira-antarctica-CCMP982-20140214|123513_1	1.6769	6.63035	0.000353457	0.00292818	Fucoxanthin-chlorophyll a-c binding protein a chloroplastic	diatoms	LHC protein	salmon	open circle
Photosynthesis and rhodopsin	Thalassiosira-gravida-GMp14c1-20140214|79376_1	6.35656	4.90116	0.00296155	0.0180268	Fucoxanthin-chlorophyll a-c binding protein a chloroplastic	diatoms	LHC protein	salmon	open circle
Photosynthesis and rhodopsin	Thalassiosira-miniscula-CCMP1093-20140214|2689_1	1.90912	7.01291	3.73e-06	5.26e-05	Fucoxanthin-chlorophyll a-c binding protein a chloroplastic	diatoms	LHC protein	salmon	open circle
Photosynthesis and rhodopsin	Thalassiosira-oceanica-CCMP1005-20130912|133946_1	9.95798	7.56012	4.02e-25	4.58e-23	Fucoxanthin-chlorophyll a-c binding protein a chloroplastic	diatoms	LHC protein	salmon	open circle
Photosynthesis and rhodopsin	Thalassiosira-oceanica-CCMP1005-20130912|149695_1	6.36125	4.90443	0.00296155	0.0180268	Fucoxanthin-chlorophyll a-c binding protein a chloroplastic	diatoms	LHC protein	salmon	open circle
Photosynthesis and rhodopsin	Thalassiosira-oceanica-CCMP1005-20130912|5991_1	6.36125	4.90443	0.00296155	0.0180268	Fucoxanthin-chlorophyll a-c binding protein a chloroplastic	diatoms	LHC protein	salmon	open circle
Photosynthesis and rhodopsin	Thalassiosira-rotula-CCMP3096-20130909|3431_1	7.2642	5.55284	0.000110284	0.00102615	Fucoxanthin-chlorophyll a-c binding protein a chloroplastic	diatoms	LHC protein	salmon	open circle
Photosynthesis and rhodopsin	Thalassiosira-rotula-CCMP3096-20130909|4812_1	6.73833	5.17142	0.000986293	0.00718886	Fucoxanthin-chlorophyll a-c binding protein a chloroplastic	diatoms	LHC protein	salmon	open circle
Photosynthesis and rhodopsin	Thalassiosira-rotula-CCMP3096-20130909|7066_1	6.78252	5.20313	0.000986293	0.00718886	Fucoxanthin-chlorophyll a-c binding protein a chloroplastic	diatoms	LHC protein	salmon	open circle
Photosynthesis and rhodopsin	Thalassiosira-rotula-GSO102-20130909|789_1	6.04794	4.68869	0.00988884	0.0467276	Fucoxanthin-chlorophyll a-c binding protein a chloroplastic	diatoms	LHC protein	salmon	open circle
Photosynthesis and rhodopsin	Chaetoceros-curvisetus-20131202|10505_1	10.1002	7.66806	1.61e-27	2.12e-25	Fucoxanthin-chlorophyll a-c binding protein b chloroplastic	diatoms	LHC protein	salmon	open circle
Photosynthesis and rhodopsin	Chaetoceros-debilis-MM31A_1-20140214|73573_1	6.81922	5.22951	0.000986293	0.00718886	Fucoxanthin-chlorophyll a-c binding protein b chloroplastic	diatoms	LHC protein	salmon	open circle
Photosynthesis and rhodopsin	Fragilariopsis-kerguelensis-L2_C3-20140214|58510_1	-8.46368	6.12197	8.01e-05	0.000853475	Fucoxanthin-chlorophyll a-c binding protein b chloroplastic	diatoms	LHC protein	salmon	open circle
Photosynthesis and rhodopsin	Pseudo_nitzschia-fradulenta-WWA7-20140214|208787_1	-7.7834	5.28201	0.0032748	0.0191821	Fucoxanthin-chlorophyll a-c binding protein b chloroplastic	diatoms	LHC protein	salmon	open circle
Photosynthesis and rhodopsin	Skeletonema-dohrnii-SkelB-20130926|1564_1	1.88949	8.47616	2.12e-13	8.69e-12	Fucoxanthin-chlorophyll a-c binding protein b chloroplastic	diatoms	LHC protein	salmon	open circle
Photosynthesis and rhodopsin	Skeletonema-dohrnii-SkelB-20130926|3154_1	6.93321	5.31178	0.000315253	0.00261832	Fucoxanthin-chlorophyll a-c binding protein chloroplastic	diatoms	LHC protein	salmon	open circle
Photosynthesis and rhodopsin	Skeletonema-dohrnii-SkelB-20130926|4295_1	10.3451	7.8548	1.21e-31	2.12e-29	Fucoxanthin-chlorophyll a-c binding protein chloroplastic	diatoms	LHC protein	salmon	open circle
Photosynthesis and rhodopsin	Skeletonema-dohrnii-SkelB-20130926|7103_1	5.97021	8.79878	1.73e-53	1.15e-50	Fucoxanthin-chlorophyll a-c binding protein chloroplastic	diatoms	LHC protein	salmon	open circle
Photosynthesis and rhodopsin	Skeletonema-dohrnii-SkelB-20130926|75932_1	9.45359	7.17993	4.84e-19	3.37e-17	Fucoxanthin-chlorophyll a-c binding protein chloroplastic	diatoms	LHC protein	salmon	open circle
Photosynthesis and rhodopsin	Skeletonema-dohrnii-SkelB-20130926|7704_1	10.9726	8.34006	2.07e-44	7.77e-42	Fucoxanthin-chlorophyll a-c binding protein chloroplastic	diatoms	LHC protein	salmon	open circle
Photosynthesis and rhodopsin	Skeletonema-marinoi-SkelA-20130924|7142_1	10.2996	7.82001	6.4e-31	1.08e-28	Fucoxanthin-chlorophyll a-c binding protein chloroplastic	diatoms	LHC protein	salmon	open circle
Photosynthesis and rhodopsin	Skeletonema-marinoi-SkelA-20130924|7313_1	10.0825	7.65454	3.83e-27	4.88e-25	Fucoxanthin-chlorophyll a-c binding protein chloroplastic	diatoms	LHC protein	salmon	open circle
Photosynthesis and rhodopsin	Skeletonema-marinoi-SkelA-20130924|7526_1	6.62065	5.08737	0.00304331	0.0180268	Fucoxanthin-chlorophyll a-c binding protein chloroplastic	diatoms	LHC protein	salmon	open circle
Photosynthesis and rhodopsin	Skeletonema-marinoi-SkelA-20130924|79434_1	11.0919	8.4337	8.23e-48	3.93e-45	Fucoxanthin-chlorophyll a-c binding protein chloroplastic	diatoms	LHC protein	salmon	open circle
Photosynthesis and rhodopsin	Skeletonema-menzelii-CCMP793-20130923|105647_1	6.54326	5.03244	0.00304331	0.0180268	Fucoxanthin-chlorophyll a-c binding protein chloroplastic	diatoms	LHC protein	salmon	open circle
Photosynthesis and rhodopsin	Thalassiosira-oceanica-CCMP1005-20130912|17038_1	6.05427	4.69298	0.00988884	0.0467276	Fucoxanthin-chlorophyll a-c binding protein chloroplastic	diatoms	LHC protein	salmon	open circle
Photosynthesis and rhodopsin	Thalassiosira-rotula-CCMP3096-20130909|4666_1	7.91286	6.03125	1.8e-07	3.18e-06	Fucoxanthin-chlorophyll a-c binding protein chloroplastic	diatoms	LHC protein	salmon	open circle
Photosynthesis and rhodopsin	Thalassiosira-rotula-CCMP3096-20130909|51748_1	8.01685	6.10838	6.08e-08	1.15e-06	Fucoxanthin-chlorophyll a-c binding protein chloroplastic	diatoms	LHC protein	salmon	open circle
Photosynthesis and rhodopsin	Thalassiosira-rotula-CCMP3096-20130909|7492_1	8.44063	6.42334	3.76e-10	9.79e-09	Fucoxanthin-chlorophyll a-c binding protein chloroplastic	diatoms	LHC protein	salmon	open circle
Photosynthesis and rhodopsin	Thalassiosira-rotula-CCMP3096-20130909|86237_1	8.71357	6.62664	2.82e-12	9.8e-11	Fucoxanthin-chlorophyll a-c binding protein chloroplastic	diatoms	LHC protein	salmon	open circle
Photosynthesis and rhodopsin	Thalassiosira-rotula-GSO102-20130909|12239_1	8.41196	6.402	3.76e-10	9.79e-09	Fucoxanthin-chlorophyll a-c binding protein chloroplastic	diatoms	LHC protein	salmon	open circle
Photosynthesis and rhodopsin	Thalassiosira-rotula-GSO102-20130909|3236_1	8.62608	6.56144	2.24e-11	7.09e-10	Fucoxanthin-chlorophyll a-c binding protein chloroplastic	diatoms	LHC protein	salmon	open circle
Photosynthesis and rhodopsin	Chaetoceros-neogracile-CCMP1317-20140214|10940_1	7.52168	5.74204	1.21e-05	0.000147699	Fucoxanthin-chlorophyll a-c binding protein chloroplastic	diatoms	LHC protein	salmon	open circle
Photosynthesis and rhodopsin	Ditylum-brightwellii-GSO104-20131105|14547_1	-1.30361	7.31031	0.00148117	0.0105803	Fucoxanthin-chlorophyll a-c binding protein chloroplastic	diatoms	LHC protein	salmon	open circle
Photosynthesis and rhodopsin	Ditylum-brightwellii-GSO104-20131105|15655_1	-1.40612	11.4052	2.58e-12	9.27e-11	Fucoxanthin-chlorophyll a-c binding protein chloroplastic	diatoms	LHC protein	salmon	open circle
Photosynthesis and rhodopsin	Extubocellulus-spinifer-CCMP396-20140214|211726_1	-4.32989	10.0352	7.85e-40	2.22e-37	Fucoxanthin-chlorophyll a-c binding protein chloroplastic	diatoms	LHC protein	salmon	open circle
Photosynthesis and rhodopsin	Pseudo_nitzschia-australis-10249_10_AB-20140214|13236_1	7.38921	5.64456	3.67e-05	0.000404629	Fucoxanthin-chlorophyll a-c binding protein chloroplastic	diatoms	LHC protein	salmon	open circle
Photosynthesis and rhodopsin	Pseudo_nitzschia-australis-10249_10_AB-20140214|3642_1	8.14876	6.20632	6.87e-09	1.55e-07	Fucoxanthin-chlorophyll a-c binding protein chloroplastic	diatoms	LHC protein	salmon	open circle
Photosynthesis and rhodopsin	Pseudo_nitzschia-australis-10249_10_AB-20140214|52460_1	6.73341	5.16789	0.000986293	0.00718886	Fucoxanthin-chlorophyll a-c binding protein chloroplastic	diatoms	LHC protein	salmon	open circle
Photosynthesis and rhodopsin	Pseudo_nitzschia-fradulenta-WWA7-20140214|12251_1	7.12732	5.4528	9.97e-05	0.000981459	Fucoxanthin-chlorophyll a-c binding protein chloroplastic	diatoms	LHC protein	salmon	open circle
Photosynthesis and rhodopsin	Pseudo_nitzschia-fradulenta-WWA7-20140214|18240_1	8.46171	6.43903	1.3e-10	3.71e-09	Fucoxanthin-chlorophyll a-c binding protein chloroplastic	diatoms	LHC protein	salmon	open circle
Photosynthesis and rhodopsin	Pseudo_nitzschia-fradulenta-WWA7-20140214|3858_1	7.99918	6.09527	6.08e-08	1.15e-06	Fucoxanthin-chlorophyll a-c binding protein chloroplastic	diatoms	LHC protein	salmon	open circle
Photosynthesis and rhodopsin	Skeletonema-dohrnii-SkelB-20130926|112085_1	1.57769	9.56932	1.27e-15	6.58e-14	Fucoxanthin-chlorophyll a-c binding protein chloroplastic	diatoms	LHC protein	salmon	open circle
Photosynthesis and rhodopsin	Skeletonema-dohrnii-SkelB-20130926|112586_1	-1.42101	6.78617	0.00210888	0.0148419	Fucoxanthin-chlorophyll a-c binding protein chloroplastic	diatoms	LHC protein	salmon	open circle
Photosynthesis and rhodopsin	Skeletonema-dohrnii-SkelB-20130926|80287_1	2.76938	8.45273	3.59e-22	3.19e-20	Fucoxanthin-chlorophyll a-c binding protein chloroplastic	diatoms	LHC protein	salmon	open circle
Photosynthesis and rhodopsin	Skeletonema-dohrnii-SkelB-20130926|8171_1	1.55688	11.2506	4.79e-20	3.61e-18	Fucoxanthin-chlorophyll a-c binding protein chloroplastic	diatoms	LHC protein	salmon	open circle
Photosynthesis and rhodopsin	Skeletonema-dohrnii-SkelB-20130926|8274_1	-1.94311	6.03249	0.00316434	0.0187364	Fucoxanthin-chlorophyll a-c binding protein chloroplastic	diatoms	LHC protein	salmon	open circle
Photosynthesis and rhodopsin	Skeletonema-dohrnii-SkelB-20130926|8309_1	2.07622	9.44253	2.41e-23	2.33e-21	Fucoxanthin-chlorophyll a-c binding protein chloroplastic	diatoms	LHC protein	salmon	open circle
Photosynthesis and rhodopsin	Skeletonema-marinoi-SkelA-20130924|1133_1	4.36442	7.58408	3.56e-20	2.74e-18	Fucoxanthin-chlorophyll a-c binding protein chloroplastic	diatoms	LHC protein	salmon	open circle
Photosynthesis and rhodopsin	Skeletonema-marinoi-SkelA-20130924|5414_1	1.60578	7.40477	1.73e-06	2.5e-05	Fucoxanthin-chlorophyll a-c binding protein chloroplastic	diatoms	LHC protein	salmon	open circle
Photosynthesis and rhodopsin	Skeletonema-marinoi-SkelA-20130924|7034_1	1.81884	8.9032	7.87e-16	4.12e-14	Fucoxanthin-chlorophyll a-c binding protein chloroplastic	diatoms	LHC protein	salmon	open circle
Photosynthesis and rhodopsin	Skeletonema-menzelii-CCMP793-20130923|10892_1	-3.5203	7.35723	1.99e-09	4.83e-08	Fucoxanthin-chlorophyll a-c binding protein chloroplastic	diatoms	LHC protein	salmon	open circle
Photosynthesis and rhodopsin	Skeletonema-menzelii-CCMP793-20130923|3612_1	-4.66847	5.94328	0.000296629	0.00261832	Fucoxanthin-chlorophyll a-c binding protein chloroplastic	diatoms	LHC protein	salmon	open circle
Photosynthesis and rhodopsin	Skeletonema-menzelii-CCMP793-20130923|8635_1	2.26418	7.89334	1.41e-11	4.6e-10	Fucoxanthin-chlorophyll a-c binding protein chloroplastic	diatoms	LHC protein	salmon	open circle
Photosynthesis and rhodopsin	Thalassiosira-antarctica-CCMP982-20140214|123509_1	1.59046	8.55201	8.24e-10	2.1e-08	Fucoxanthin-chlorophyll a-c binding protein chloroplastic	diatoms	LHC protein	salmon	open circle
Photosynthesis and rhodopsin	Thalassiosira-antarctica-CCMP982-20140214|2825_1	1.96653	9.53678	8.56e-20	6.37e-18	Fucoxanthin-chlorophyll a-c binding protein chloroplastic	diatoms	LHC protein	salmon	open circle
Photosynthesis and rhodopsin	Thalassiosira-antarctica-CCMP982-20140214|563_1	4.17393	7.13069	2.7e-12	9.66e-11	Fucoxanthin-chlorophyll a-c binding protein chloroplastic	diatoms	LHC protein	salmon	open circle
Photosynthesis and rhodopsin	Thalassiosira-gravida-GMp14c1-20140214|11724_1	6.47216	4.98223	0.00921653	0.0467276	Fucoxanthin-chlorophyll a-c binding protein chloroplastic	diatoms	LHC protein	salmon	open circle
Photosynthesis and rhodopsin	Thalassiosira-gravida-GMp14c1-20140214|1350_1	0.848483	7.9424	0.00102511	0.00746821	Fucoxanthin-chlorophyll a-c binding protein chloroplastic	diatoms	LHC protein	salmon	open circle
Photosynthesis and rhodopsin	Thalassiosira-gravida-GMp14c1-20140214|1671_1	8.66537	6.59072	7.94e-12	2.64e-10	Fucoxanthin-chlorophyll a-c binding protein chloroplastic	diatoms	LHC protein	salmon	open circle
Photosynthesis and rhodopsin	Thalassiosira-gravida-GMp14c1-20140214|1842_1	6.19839	4.79149	0.00988884	0.0467276	Fucoxanthin-chlorophyll a-c binding protein chloroplastic	diatoms	LHC protein	salmon	open circle
Photosynthesis and rhodopsin	Thalassiosira-gravida-GMp14c1-20140214|2461_1	6.64287	5.1032	0.00304331	0.0180268	Fucoxanthin-chlorophyll a-c binding protein chloroplastic	diatoms	LHC protein	salmon	open circle
Photosynthesis and rhodopsin	Thalassiosira-gravida-GMp14c1-20140214|2675_1	7.37769	5.63609	3.67e-05	0.000404629	Fucoxanthin-chlorophyll a-c binding protein chloroplastic	diatoms	LHC protein	salmon	open circle
Photosynthesis and rhodopsin	Thalassiosira-miniscula-CCMP1093-20140214|12110_1	3.48578	5.49655	0.000871616	0.00688452	Fucoxanthin-chlorophyll a-c binding protein chloroplastic	diatoms	LHC protein	salmon	open circle
Photosynthesis and rhodopsin	Thalassiosira-miniscula-CCMP1093-20140214|12699_1	2.28496	6.3025	8.39e-05	0.000891458	Fucoxanthin-chlorophyll a-c binding protein chloroplastic	diatoms	LHC protein	salmon	open circle
Photosynthesis and rhodopsin	Thalassiosira-miniscula-CCMP1093-20140214|6597_1	1.17315	7.21936	0.00033644	0.00279277	Fucoxanthin-chlorophyll a-c binding protein chloroplastic	diatoms	LHC protein	salmon	open circle
Photosynthesis and rhodopsin	Thalassiosira-miniscula-CCMP1093-20140214|7699_1	1.46808	9.38336	1.12e-13	4.76e-12	Fucoxanthin-chlorophyll a-c binding protein chloroplastic	diatoms	LHC protein	salmon	open circle
Photosynthesis and rhodopsin	Thalassiosira-miniscula-CCMP1093-20140214|835524_1	2.01007	7.67885	4.84e-10	1.25e-08	Fucoxanthin-chlorophyll a-c binding protein chloroplastic	diatoms	LHC protein	salmon	open circle
Photosynthesis and rhodopsin	Thalassiosira-miniscula-CCMP1093-20140214|836462_1	6.79265	5.21041	0.000986293	0.00718886	Fucoxanthin-chlorophyll a-c binding protein chloroplastic	diatoms	LHC protein	salmon	open circle
Photosynthesis and rhodopsin	Thalassiosira-oceanica-CCMP1005-20130912|105996_1	0.968474	6.96035	0.00540708	0.0311499	Fucoxanthin-chlorophyll a-c binding protein chloroplastic	diatoms	LHC protein	salmon	open circle
Photosynthesis and rhodopsin	Thalassiosira-oceanica-CCMP1005-20130912|11612_1	1.96705	8.20466	2.34e-12	8.45e-11	Fucoxanthin-chlorophyll a-c binding protein chloroplastic	diatoms	LHC protein	salmon	open circle
Photosynthesis and rhodopsin	Thalassiosira-oceanica-CCMP1005-20130912|15476_1	8.10294	6.17228	2.04e-08	4.22e-07	Fucoxanthin-chlorophyll a-c binding protein chloroplastic	diatoms	LHC protein	salmon	open circle
Photosynthesis and rhodopsin	Thalassiosira-oceanica-CCMP1005-20130912|2316_1	5.46711	8.6528	4.6e-47	2.03e-44	Fucoxanthin-chlorophyll a-c binding protein chloroplastic	diatoms	LHC protein	salmon	open circle
Photosynthesis and rhodopsin	Thalassiosira-oceanica-CCMP1005-20130912|8994_1	8.51335	6.47748	1.77e-10	4.85e-09	Fucoxanthin-chlorophyll a-c binding protein chloroplastic	diatoms	LHC protein	salmon	open circle
Photosynthesis and rhodopsin	Thalassiosira-oceanica-CCMP1005-20130912|9828_1	1.63396	6.60289	0.000449148	0.00366981	Fucoxanthin-chlorophyll a-c binding protein chloroplastic	diatoms	LHC protein	salmon	open circle
Photosynthesis and rhodopsin	Thalassiosira-rotula-CCMP3096-20130909|11219_1	1.00466	6.94807	0.00540708	0.0311499	Fucoxanthin-chlorophyll a-c binding protein chloroplastic	diatoms	LHC protein	salmon	open circle
Photosynthesis and rhodopsin	Thalassiosira-rotula-CCMP3096-20130909|113731_1	7.57052	5.77805	3.98e-06	5.31e-05	Fucoxanthin-chlorophyll a-c binding protein chloroplastic	diatoms	LHC protein	salmon	open circle
Photosynthesis and rhodopsin	Thalassiosira-rotula-CCMP3096-20130909|16945_1	9.63555	7.3167	2.84e-21	2.33e-19	Fucoxanthin-chlorophyll a-c binding protein chloroplastic	diatoms	LHC protein	salmon	open circle
Photosynthesis and rhodopsin	Thalassiosira-rotula-CCMP3096-20130909|16990_1	6.07257	4.70541	0.00988884	0.0467276	Fucoxanthin-chlorophyll a-c binding protein chloroplastic	diatoms	LHC protein	salmon	open circle
Photosynthesis and rhodopsin	Thalassiosira-rotula-CCMP3096-20130909|4247_1	2.91169	6.23371	1.02e-05	0.000131038	Fucoxanthin-chlorophyll a-c binding protein chloroplastic	diatoms	LHC protein	salmon	open circle
Photosynthesis and rhodopsin	Thalassiosira-rotula-CCMP3096-20130909|8127_1	3.52019	7.74245	3.24e-19	2.31e-17	Fucoxanthin-chlorophyll a-c binding protein chloroplastic	diatoms	LHC protein	salmon	open circle
Photosynthesis and rhodopsin	Thalassiosira-rotula-GSO102-20130909|14329_1	7.70028	5.87388	1.3e-06	1.95e-05	Fucoxanthin-chlorophyll a-c binding protein chloroplastic	diatoms	LHC protein	salmon	open circle
Photosynthesis and rhodopsin	Thalassiosira-rotula-GSO102-20130909|16208_1	7.31406	5.58939	3.67e-05	0.000404629	Fucoxanthin-chlorophyll a-c binding protein chloroplastic	diatoms	LHC protein	salmon	open circle
Photosynthesis and rhodopsin	Thalassiosira-rotula-GSO102-20130909|2677_1	8.98426	6.82861	2.53e-14	1.13e-12	Fucoxanthin-chlorophyll a-c binding protein chloroplastic	diatoms	LHC protein	salmon	open circle
Photosynthesis and rhodopsin	Thalassiosira-rotula-GSO102-20130909|3712_1	2.06456	6.48129	9.94e-05	0.000981459	Fucoxanthin-chlorophyll a-c binding protein chloroplastic	diatoms	LHC protein	salmon	open circle
Photosynthesis and rhodopsin	Thalassiosira-rotula-GSO102-20130909|37387_1	8.69656	6.61396	7.94e-12	2.64e-10	Fucoxanthin-chlorophyll a-c binding protein chloroplastic	diatoms	LHC protein	salmon	open circle
Photosynthesis and rhodopsin	Thalassiosira-rotula-GSO102-20130909|4865_1	6.65194	5.10966	0.00304331	0.0180268	Fucoxanthin-chlorophyll a-c binding protein chloroplastic	diatoms	LHC protein	salmon	open circle
Photosynthesis and rhodopsin	Thalassiosira-rotula-GSO102-20130909|5995_1	8.22998	6.26667	9.05e-09	1.97e-07	Fucoxanthin-chlorophyll a-c binding protein chloroplastic	diatoms	LHC protein	salmon	open circle
Photosynthesis and rhodopsin	Thalassiosira-rotula-GSO102-20130909|84135_1	0.995623	7.33661	0.000909432	0.00717702	Fucoxanthin-chlorophyll a-c binding protein chloroplastic	diatoms	LHC protein	salmon	open circle
Photosynthesis and rhodopsin	Pseudo_nitzschia-fradulenta-WWA7-20140214|212465_1	-9.17841	7.05973	4.36e-08	8.65e-07	Fucoxanthin-chlorophyll a-c binding protein e chloroplastic	diatoms	LHC protein	salmon	open circle
Photosynthesis and rhodopsin	Amphora-coffeaeformis-CCMP127-20130827|134416_1	-7.63809	5.15866	0.00250062	0.017364	Fucoxanthin-chlorophyll a-c binding protein e chloroplastic	diatoms	LHC protein	salmon	open circle
Photosynthesis and rhodopsin	Pseudo_nitzschia-australis-10249_10_AB-20140214|15206_1	2.14181	7.73831	3.68e-11	1.15e-09	Fucoxanthin-chlorophyll a-c binding protein e chloroplastic	diatoms	LHC protein	salmon	open circle
Photosynthesis and rhodopsin	Pseudo_nitzschia-australis-10249_10_AB-20140214|3509_1	7.41034	5.66008	3.67e-05	0.000404629	Fucoxanthin-chlorophyll a-c binding protein e chloroplastic	diatoms	LHC protein	salmon	open circle
Photosynthesis and rhodopsin	Pseudo_nitzschia-australis-10249_10_AB-20140214|4929_1	8.72841	6.6377	2.82e-12	9.8e-11	Fucoxanthin-chlorophyll a-c binding protein e chloroplastic	diatoms	LHC protein	salmon	open circle
Photosynthesis and rhodopsin	Pseudo_nitzschia-australis-10249_10_AB-20140214|4930_1	1.87212	5.83468	0.00439352	0.0253875	Fucoxanthin-chlorophyll a-c binding protein e chloroplastic	diatoms	LHC protein	salmon	open circle
Photosynthesis and rhodopsin	Pseudo_nitzschia-australis-10249_10_AB-20140214|5686_1	1.72221	6.52281	0.000572296	0.00462973	Fucoxanthin-chlorophyll a-c binding protein e chloroplastic	diatoms	LHC protein	salmon	open circle
Photosynthesis and rhodopsin	Pseudo_nitzschia-australis-10249_10_AB-20140214|9188_1	8.72841	6.6377	2.82e-12	9.8e-11	Fucoxanthin-chlorophyll a-c binding protein e chloroplastic	diatoms	LHC protein	salmon	open circle
Photosynthesis and rhodopsin	Pseudo_nitzschia-fradulenta-WWA7-20140214|206719_1	8.57564	6.52386	6.29e-11	1.89e-09	Fucoxanthin-chlorophyll a-c binding protein e chloroplastic	diatoms	LHC protein	salmon	open circle
Photosynthesis and rhodopsin	Pseudo_nitzschia-fradulenta-WWA7-20140214|206993_1	8.02318	6.11308	6.08e-08	1.15e-06	Fucoxanthin-chlorophyll a-c binding protein e chloroplastic	diatoms	LHC protein	salmon	open circle
Photosynthesis and rhodopsin	Pseudo_nitzschia-fradulenta-WWA7-20140214|2105_1	9.45259	7.17919	4.84e-19	3.37e-17	Fucoxanthin-chlorophyll a-c binding protein e chloroplastic	diatoms	LHC protein	salmon	open circle
Photosynthesis and rhodopsin	Skeletonema-dohrnii-SkelB-20130926|112428_1	2.46637	7.85731	1.77e-13	7.43e-12	Fucoxanthin-chlorophyll a-c binding protein e chloroplastic	diatoms	LHC protein	salmon	open circle
Photosynthesis and rhodopsin	Skeletonema-dohrnii-SkelB-20130926|7529_1	2.9379	7.74693	4.09e-16	2.21e-14	Fucoxanthin-chlorophyll a-c binding protein e chloroplastic	diatoms	LHC protein	salmon	open circle
Photosynthesis and rhodopsin	Skeletonema-dohrnii-SkelB-20130926|7610_1	3.23771	9.26777	6.24e-42	2.09e-39	Fucoxanthin-chlorophyll a-c binding protein e chloroplastic	diatoms	LHC protein	salmon	open circle
Photosynthesis and rhodopsin	Skeletonema-marinoi-SkelA-20130924|2394_1	2.60441	6.7343	3.64e-07	6.29e-06	Fucoxanthin-chlorophyll a-c binding protein e chloroplastic	diatoms	LHC protein	salmon	open circle
Photosynthesis and rhodopsin	Skeletonema-marinoi-SkelA-20130924|6487_1	2.7785	7.98961	8.98e-18	5.65e-16	Fucoxanthin-chlorophyll a-c binding protein e chloroplastic	diatoms	LHC protein	salmon	open circle
Photosynthesis and rhodopsin	Skeletonema-marinoi-SkelA-20130924|72417_1	1.56288	8.55158	1.21e-10	3.58e-09	Fucoxanthin-chlorophyll a-c binding protein e chloroplastic	diatoms	LHC protein	salmon	open circle
Photosynthesis and rhodopsin	Skeletonema-marinoi-SkelA-20130924|72931_1	2.60441	6.7343	3.64e-07	6.29e-06	Fucoxanthin-chlorophyll a-c binding protein e chloroplastic	diatoms	LHC protein	salmon	open circle
Photosynthesis and rhodopsin	Skeletonema-menzelii-CCMP793-20130923|105658_1	1.94459	6.9251	5.46e-06	7.2e-05	Fucoxanthin-chlorophyll a-c binding protein e chloroplastic	diatoms	LHC protein	salmon	open circle
Photosynthesis and rhodopsin	Thalassiosira-antarctica-CCMP982-20140214|125737_1	6.38278	4.91948	0.00296155	0.0180268	Fucoxanthin-chlorophyll a-c binding protein e chloroplastic	diatoms	LHC protein	salmon	open circle
Photosynthesis and rhodopsin	Thalassiosira-oceanica-CCMP1005-20130912|148053_1	2.32285	6.5972	9.46e-06	0.00012234	Fucoxanthin-chlorophyll a-c binding protein e chloroplastic	diatoms	LHC protein	salmon	open circle
Photosynthesis and rhodopsin	Thalassiosira-oceanica-CCMP1005-20130912|22370_1	8.78063	6.67664	1e-12	3.81e-11	Fucoxanthin-chlorophyll a-c binding protein e chloroplastic	diatoms	LHC protein	salmon	open circle
Photosynthesis and rhodopsin	Thalassiosira-oceanica-CCMP1005-20130912|46483_1	3.04946	6.64684	1.93e-07	3.4e-06	Fucoxanthin-chlorophyll a-c binding protein e chloroplastic	diatoms	LHC protein	salmon	open circle
Photosynthesis and rhodopsin	Thalassiosira-oceanica-CCMP1005-20130912|8084_1	6.54101	5.03085	0.00304331	0.0180268	Fucoxanthin-chlorophyll a-c binding protein e chloroplastic	diatoms	LHC protein	salmon	open circle
Photosynthesis and rhodopsin	Thalassiosira-rotula-CCMP3096-20130909|6515_1	6.29687	4.85959	0.00296155	0.0180268	Fucoxanthin-chlorophyll a-c binding protein e chloroplastic	diatoms	LHC protein	salmon	open circle
Photosynthesis and rhodopsin	Chaetoceros-curvisetus-20131202|172238_1	8.53934	6.49683	1.77e-10	4.85e-09	Fucoxanthin-chlorophyll a-c binding protein f chloroplastic (fragment)	diatoms	LHC protein	salmon	open circle
Photosynthesis and rhodopsin	Chaetoceros-curvisetus-20131202|2327_1	6.67471	5.12591	0.00304331	0.0180268	Fucoxanthin-chlorophyll a-c binding protein f chloroplastic (fragment)	diatoms	LHC protein	salmon	open circle
Photosynthesis and rhodopsin	Chaetoceros-debilis-MM31A_1-20140214|8907_1	3.42208	5.45137	0.00238829	0.0167877	Fucoxanthin-chlorophyll a-c binding protein f chloroplastic (fragment)	diatoms	LHC protein	salmon	open circle
Photosynthesis and rhodopsin	Ditylum-brightwellii-GSO104-20131105|3441_1	7.48545	5.71535	1.21e-05	0.000147699	Fucoxanthin-chlorophyll a-c binding protein f chloroplastic (fragment)	diatoms	LHC protein	salmon	open circle
Photosynthesis and rhodopsin	Ditylum-brightwellii-GSO105-20130911|7003_1	9.54786	7.25074	1.19e-19	8.78e-18	Fucoxanthin-chlorophyll a-c binding protein f chloroplastic (fragment)	diatoms	LHC protein	salmon	open circle
Photosynthesis and rhodopsin	Pseudo_nitzschia-fradulenta-WWA7-20140214|207438_1	-10.8797	9.0095	6.93e-24	7.12e-22	Fucoxanthin-chlorophyll a-c binding protein f chloroplastic (fragment)	diatoms	LHC protein	salmon	open circle
Photosynthesis and rhodopsin	Pseudo_nitzschia-fradulenta-WWA7-20140214|207857_1	-8.7759	6.51254	6.14e-06	8.04e-05	Fucoxanthin-chlorophyll a-c binding protein f chloroplastic (fragment)	diatoms	LHC protein	salmon	open circle
Photosynthesis and rhodopsin	Pseudo_nitzschia-fradulenta-WWA7-20140214|207943_1	-7.63428	5.1133	0.00562884	0.0321323	Fucoxanthin-chlorophyll a-c binding protein f chloroplastic (fragment)	diatoms	LHC protein	salmon	open circle
Photosynthesis and rhodopsin	Pseudo_nitzschia-fradulenta-WWA7-20140214|4889_1	-7.74119	5.23494	0.0032748	0.0191821	Fucoxanthin-chlorophyll a-c binding protein f chloroplastic (fragment)	diatoms	LHC protein	salmon	open circle
Photosynthesis and rhodopsin	Skeletonema-marinoi-SkelA-20130924|7504_1	6.64287	5.1032	0.00304331	0.0180268	Gamma carbonic anhydrase 2 mitochondrial	diatoms	CA	limegreen	open circle
Photosynthesis and rhodopsin	Skeletonema-dohrnii-SkelB-20130926|11388_1	2.01189	6.559	8.01e-05	0.000853475	Gamma carbonic anhydrase-like 1 mitochondrial	diatoms	CA	limegreen	open circle
Photosynthesis and rhodopsin	Skeletonema-marinoi-SkelA-20130924|13598_1	7.28879	5.57086	0.000110284	0.00102615	Gamma carbonic anhydrase-like 1 mitochondrial	diatoms	CA	limegreen	open circle
Photosynthesis and rhodopsin	Pseudo_nitzschia-fradulenta-WWA7-20140214|208569_1	-10.8155	8.93809	6.26e-23	5.96e-21	Oxygen-evolving enhancer protein 1 chloroplastic	diatoms	PSBO	darkgreen	open circle
Photosynthesis and rhodopsin	Pseudo_nitzschia-fradulenta-WWA7-20140214|208915_1	-9.03719	6.87102	1.47e-07	2.69e-06	Oxygen-evolving enhancer protein 1 chloroplastic	diatoms	PSBO	darkgreen	open circle
Photosynthesis and rhodopsin	Chaetoceros-affinis-CCMP159-20131123|13376_1	4.08433	7.82863	1.31e-22	1.22e-20	Oxygen-evolving enhancer protein 1 chloroplastic	diatoms	PSBO	darkgreen	open circle
Photosynthesis and rhodopsin	Chaetoceros-curvisetus-20131202|1432_1	7.20759	5.51142	0.000110284	0.00102615	Oxygen-evolving enhancer protein 1 chloroplastic	diatoms	PSBO	darkgreen	open circle
Photosynthesis and rhodopsin	Pseudo_nitzschia-fradulenta-WWA7-20140214|10864_1	4.02309	5.88278	1.37e-05	0.000165052	Oxygen-evolving enhancer protein 1 chloroplastic	diatoms	PSBO	darkgreen	open circle
Photosynthesis and rhodopsin	Skeletonema-dohrnii-SkelB-20130926|28_1	1.92408	9.79436	4.98e-23	4.75e-21	Oxygen-evolving enhancer protein 1 chloroplastic	diatoms	PSBO	darkgreen	open circle
Photosynthesis and rhodopsin	Skeletonema-marinoi-SkelA-20130924|14623_1	3.77301	9.36978	2.39e-50	1.33e-47	Oxygen-evolving enhancer protein 1 chloroplastic	diatoms	PSBO	darkgreen	open circle
Photosynthesis and rhodopsin	Skeletonema-menzelii-CCMP793-20130923|4363_1	2.02005	7.49163	3.75e-09	8.72e-08	Oxygen-evolving enhancer protein 1 chloroplastic	diatoms	PSBO	darkgreen	open circle
Photosynthesis and rhodopsin	Thalassiosira-antarctica-CCMP982-20140214|9532_1	7.23315	5.53012	0.000110284	0.00102615	Oxygen-evolving enhancer protein 1 chloroplastic	diatoms	PSBO	darkgreen	open circle
Photosynthesis and rhodopsin	Thalassiosira-gravida-GMp14c1-20140214|2542_1	1.38578	6.48559	0.0034134	0.0199633	Oxygen-evolving enhancer protein 1 chloroplastic	diatoms	PSBO	darkgreen	open circle
Photosynthesis and rhodopsin	Thalassiosira-miniscula-CCMP1093-20140214|19891_1	1.78764	7.50874	6.35e-08	1.2e-06	Oxygen-evolving enhancer protein 1 chloroplastic	diatoms	PSBO	darkgreen	open circle
Photosynthesis and rhodopsin	Thalassiosira-oceanica-CCMP1005-20130912|17730_1	2.64895	7.7771	7.42e-15	3.52e-13	Oxygen-evolving enhancer protein 1 chloroplastic	diatoms	PSBO	darkgreen	open circle
Photosynthesis and rhodopsin	Thalassiosira-rotula-CCMP3096-20130909|16317_1	3.29793	7.13573	6.02e-12	2.06e-10	Oxygen-evolving enhancer protein 1 chloroplastic	diatoms	PSBO	darkgreen	open circle
Photosynthesis and rhodopsin	Thalassiosira-rotula-GSO102-20130909|1767_1	3.29793	7.13573	6.02e-12	2.06e-10	Oxygen-evolving enhancer protein 1 chloroplastic	diatoms	PSBO	darkgreen	open circle
Photosynthesis and rhodopsin	Amphora-coffeaeformis-CCMP127-20130827|5468_1	6.45512	4.97024	0.00921653	0.0467276	Phosphoribulokinase chloroplastic	diatoms	PRK	seashell4	open circle
Photosynthesis and rhodopsin	Chaetoceros-debilis-MM31A_1-20140214|4516_1	8.2901	6.31136	3.14e-09	7.35e-08	Phosphoribulokinase chloroplastic	diatoms	PRK	seashell4	open circle
Photosynthesis and rhodopsin	Pseudo_nitzschia-fradulenta-WWA7-20140214|15858_1	8.76553	6.66538	1e-12	3.81e-11	Phosphoribulokinase chloroplastic	diatoms	PRK	seashell4	open circle
Photosynthesis and rhodopsin	Skeletonema-dohrnii-SkelB-20130926|6508_1	3.36437	10.4067	1.09e-65	1.38e-62	Phosphoribulokinase chloroplastic	diatoms	PRK	seashell4	open circle
Photosynthesis and rhodopsin	Skeletonema-marinoi-SkelA-20130924|6642_1	4.12704	8.83803	2.26e-43	7.85e-41	Phosphoribulokinase chloroplastic	diatoms	PRK	seashell4	open circle
Photosynthesis and rhodopsin	Thalassiosira-miniscula-CCMP1093-20140214|21252_1	8.59014	6.53466	6.29e-11	1.89e-09	Phosphoribulokinase chloroplastic	diatoms	PRK	seashell4	open circle
Photosynthesis and rhodopsin	Chaetoceros-affinis-CCMP159-20131123|108420_1	7.43884	5.68104	1.21e-05	0.000147699	Phosphoribulokinase chloroplastic	diatoms	PRK	seashell4	open circle
Photosynthesis and rhodopsin	Chaetoceros-curvisetus-20131202|3483_1	8.20413	6.24745	9.05e-09	1.97e-07	Phosphoribulokinase chloroplastic	diatoms	PRK	seashell4	open circle
Photosynthesis and rhodopsin	Pseudo_nitzschia-australis-10249_10_AB-20140214|8376_1	10.7843	8.1933	2.63e-40	7.77e-38	Phosphoribulokinase chloroplastic	diatoms	PRK	seashell4	open circle
Photosynthesis and rhodopsin	Pseudo_nitzschia-fradulenta-WWA7-20140214|208832_1	-9.67418	7.61654	1.25e-10	3.68e-09	Phosphoribulokinase chloroplastic	diatoms	PRK	seashell4	open circle
Photosynthesis and rhodopsin	Thalassiosira-oceanica-CCMP1005-20130912|47076_1	9.86776	7.49186	3.26e-24	3.4e-22	Phosphoribulokinase chloroplastic	diatoms	PRK	seashell4	open circle
Photosynthesis and rhodopsin	Thalassiosira-rotula-CCMP3096-20130909|5745_1	9.49867	7.21378	1.86e-19	1.35e-17	Phosphoribulokinase chloroplastic	diatoms	PRK	seashell4	open circle
Photosynthesis and rhodopsin	Pseudo_nitzschia-fradulenta-WWA7-20140214|62177_1	-8.2052	5.78659	0.000386245	0.00316829	Photosystem i assembly protein ycf3	diatoms	PSI protein	pink	open circle
Photosynthesis and rhodopsin	Pseudo_nitzschia-fradulenta-WWA7-20140214|157877_1	-8.92235	6.74945	3.92e-07	6.73e-06	Photosystem i iron-sulfur center	diatoms	PSI protein	pink	open circle
Photosynthesis and rhodopsin	Pseudo_nitzschia-fradulenta-WWA7-20140214|112864_1	-8.06405	5.65692	0.000296629	0.00261832	Photosystem i iron-sulfur center	diatoms	PSI protein	pink	open circle
Photosynthesis and rhodopsin	Pseudo_nitzschia-fradulenta-WWA7-20140214|157906_1	-8.82634	6.64214	8.24e-07	1.32e-05	Photosystem i iron-sulfur center	diatoms	PSI protein	pink	open circle
Photosynthesis and rhodopsin	Asterionellopsis-glacialis-CCMP134-20140214|4914_1	7.61829	5.81331	3.98e-06	5.31e-05	Photosystem i p700 chlorophyll a apoprotein a1	diatoms	PSI protein	pink	open circle
Photosynthesis and rhodopsin	Nitzschia-punctata-CCMP561-20140214|100019_1	6.64985	5.10817	0.00304331	0.0180268	Photosystem i p700 chlorophyll a apoprotein a1	diatoms	PSI protein	pink	open circle
Photosynthesis and rhodopsin	Pseudo_nitzschia-australis-10249_10_AB-20140214|4989_1	6.33982	4.88948	0.00296155	0.0180268	Photosystem i p700 chlorophyll a apoprotein a1	diatoms	PSI protein	pink	open circle
Photosynthesis and rhodopsin	Chaetoceros-neogracile-CCMP1317-20140214|138_1	6.14602	4.75553	0.00988884	0.0467276	Photosystem i p700 chlorophyll a apoprotein a2	diatoms	PSI protein	pink	open circle
Photosynthesis and rhodopsin	Pseudo_nitzschia-fradulenta-WWA7-20140214|208738_1	-10.1037	8.18864	4.86e-15	2.37e-13	Photosystem i reaction center subunit iii chloroplastic	diatoms	PSI protein	pink	open circle
Photosynthesis and rhodopsin	Thalassiosira-oceanica-CCMP1005-20130912|6982_1	6.71754	5.15653	0.000986293	0.00718886	Photosystem i reaction center subunit iv	diatoms	PSI protein	pink	open circle
Photosynthesis and rhodopsin	Pseudo_nitzschia-fradulenta-WWA7-20140214|161220_1	-9.06927	6.91306	1.15e-07	2.13e-06	Photosystem i reaction center subunit iv b chloroplastic	diatoms	PSI protein	pink	open circle
Photosynthesis and rhodopsin	Pseudo_nitzschia-fradulenta-WWA7-20140214|208651_1	-8.90205	6.67006	1.74e-06	2.51e-05	Photosystem i reaction center subunit xi	diatoms	PSI protein	pink	open circle
Photosynthesis and rhodopsin	Skeletonema-dohrnii-SkelB-20130926|111992_1	3.72755	8.3576	3.52e-29	5.17e-27	Photosystem ii 12 kda extrinsic protein chloroplastic	diatoms	PSII protein	hotpink	open circle
Photosynthesis and rhodopsin	Thalassiosira-oceanica-CCMP1005-20130912|48707_1	1.88231	6.62686	6.47e-05	0.000695877	Photosystem ii 12 kda extrinsic protein chloroplastic	diatoms	PSII protein	hotpink	open circle
Photosynthesis and rhodopsin	Thalassiosira-rotula-GSO102-20130909|14690_1	7.43561	5.67867	1.21e-05	0.000147699	Photosystem ii 12 kda extrinsic protein chloroplastic	diatoms	PSII protein	hotpink	open circle
Photosynthesis and rhodopsin	Amphiprora-sp-20130823|8483_1	6.06789	4.70223	0.00988884	0.0467276	Photosystem ii cp43 chlorophyll apoprotein	diatoms	PSII protein	hotpink	open circle
Photosynthesis and rhodopsin	Chaetoceros-curvisetus-20131202|102959_1	8.38187	6.37962	1.09e-09	2.68e-08	Photosystem ii cp43 chlorophyll apoprotein	diatoms	PSII protein	hotpink	open circle
Photosynthesis and rhodopsin	Chaetoceros-neogracile-CCMP1317-20140214|10584_1	6.57662	5.05609	0.00304331	0.0180268	Photosystem ii cp43 chlorophyll apoprotein	diatoms	PSII protein	hotpink	open circle
Photosynthesis and rhodopsin	Ditylum-brightwellii-GSO103-20131123|29534_1	7.25255	5.54431	0.000110284	0.00102615	Photosystem ii cp43 chlorophyll apoprotein	diatoms	PSII protein	hotpink	open circle
Photosynthesis and rhodopsin	Extubocellulus-spinifer-CCMP396-20140214|5164_1	1.99679	7.67293	6.62e-08	1.25e-06	Photosystem ii cp43 chlorophyll apoprotein	diatoms	PSII protein	hotpink	open circle
Photosynthesis and rhodopsin	Pseudo_nitzschia-fradulenta-WWA7-20140214|2772_1	9.0709	6.89334	1.38e-14	6.27e-13	Photosystem ii cp43 chlorophyll apoprotein	diatoms	PSII protein	hotpink	open circle
Photosynthesis and rhodopsin	Thalassiosira-rotula-CCMP3096-20130909|9617_1	10.0263	7.61192	1.18e-26	1.45e-24	Photosystem ii cp43 chlorophyll apoprotein	diatoms	PSII protein	hotpink	open circle
Photosynthesis and rhodopsin	Thalassiosira-weissflogii-CCMP1010-20130912|8566_1	7.65589	5.84107	1.3e-06	1.95e-05	Photosystem ii cp43 chlorophyll apoprotein	diatoms	PSII protein	hotpink	open circle
Photosynthesis and rhodopsin	Thalassiosira-weissflogii-CCMP1336-20130909|9409_1	7.65589	5.84107	1.3e-06	1.95e-05	Photosystem ii cp43 chlorophyll apoprotein	diatoms	PSII protein	hotpink	open circle
Photosynthesis and rhodopsin	Pseudo_nitzschia-fradulenta-WWA7-20140214|11641_1	-8.43959	6.12555	2.2e-05	0.000261418	Photosystem ii cp47 chlorophyll apoprotein	diatoms	PSII protein	hotpink	open circle
Photosynthesis and rhodopsin	Extubocellulus-spinifer-CCMP396-20140214|23092_1	6.78949	5.20814	0.000986293	0.00718886	Photosystem ii cp47 chlorophyll apoprotein	diatoms	PSII protein	hotpink	open circle
Photosynthesis and rhodopsin	Pseudo_nitzschia-fradulenta-WWA7-20140214|2428_1	7.14497	5.46568	9.97e-05	0.000981459	Photosystem ii cp47 chlorophyll apoprotein	diatoms	PSII protein	hotpink	open circle
Photosynthesis and rhodopsin	Thalassiosira-antarctica-CCMP982-20140214|11571_1	4.7791	6.43262	4.62e-09	1.07e-07	Photosystem ii cp47 chlorophyll apoprotein	diatoms	PSII protein	hotpink	open circle
Photosynthesis and rhodopsin	Pseudo_nitzschia-australis-10249_10_AB-20140214|4783_1	7.28139	5.56543	0.000110284	0.00102615	Photosystem ii d2 protein	diatoms	PSII protein	hotpink	open circle
Photosynthesis and rhodopsin	Thalassiosira-antarctica-CCMP982-20140214|12843_1	8.75196	6.65526	1e-12	3.81e-11	Photosystem ii d2 protein	diatoms	PSII protein	hotpink	open circle
Photosynthesis and rhodopsin	Thalassiosira-miniscula-CCMP1093-20140214|12184_1	1.55582	8.122	1.52e-08	3.28e-07	Photosystem ii d2 protein	diatoms	PSII protein	hotpink	open circle
Photosynthesis and rhodopsin	Skeletonema-dohrnii-SkelB-20130926|5809_1	4.5427	8.33695	4.97e-35	1.04e-32	Photosystem ii stability/assembly factor hcf136 chloroplastic	diatoms	PSII protein	hotpink	open circle
Photosynthesis and rhodopsin	Skeletonema-marinoi-SkelA-20130924|7244_1	10.612	8.05984	1.26e-36	2.98e-34	Photosystem ii stability/assembly factor hcf136 chloroplastic	diatoms	PSII protein	hotpink	open circle
Photosynthesis and rhodopsin	Thalassiosira-oceanica-CCMP1005-20130912|5584_1	6.57809	5.05713	0.00304331	0.0180268	Photosystem ii stability/assembly factor hcf136 chloroplastic	diatoms	PSII protein	hotpink	open circle
Photosynthesis and rhodopsin	Thalassiosira-rotula-CCMP3096-20130909|53332_1	7.21797	5.519	0.000110284	0.00102615	Photosystem ii stability/assembly factor hcf136 chloroplastic	diatoms	PSII protein	hotpink	open circle
Photosynthesis and rhodopsin	Amphora-coffeaeformis-CCMP127-20130827|106_1	1.74227	6.58408	0.000353457	0.00292818	Photosystem q(b) protein	diatoms	PSII protein	hotpink	open circle
Photosynthesis and rhodopsin	Asterionellopsis-glacialis-CCMP134-20140214|1091_1	8.21087	6.25246	9.05e-09	1.97e-07	Photosystem q(b) protein	diatoms	PSII protein	hotpink	open circle
Photosynthesis and rhodopsin	Chaetoceros-affinis-CCMP159-20131123|8246_1	3.97117	6.36809	9.64e-08	1.8e-06	Photosystem q(b) protein	diatoms	PSII protein	hotpink	open circle
Photosynthesis and rhodopsin	Chaetoceros-curvisetus-20131202|4956_1	3.8282	7.80336	1.3e-21	1.1e-19	Photosystem q(b) protein	diatoms	PSII protein	hotpink	open circle
Photosynthesis and rhodopsin	Chaetoceros-neogracile-CCMP1317-20140214|88499_1	9.61116	7.29835	7.22e-21	5.72e-19	Photosystem q(b) protein	diatoms	PSII protein	hotpink	open circle
Photosynthesis and rhodopsin	Ditylum-brightwellii-GSO103-20131123|57813_1	-9.32506	7.2607	5.09e-09	1.17e-07	Photosystem q(b) protein	diatoms	PSII protein	hotpink	open circle
Photosynthesis and rhodopsin	Ditylum-brightwellii-GSO104-20131105|11070_1	9.50754	7.22044	7.17e-20	5.36e-18	Photosystem q(b) protein	diatoms	PSII protein	hotpink	open circle
Photosynthesis and rhodopsin	Ditylum-brightwellii-GSO105-20130911|73784_1	9.50754	7.22044	7.17e-20	5.36e-18	Photosystem q(b) protein	diatoms	PSII protein	hotpink	open circle
Photosynthesis and rhodopsin	Extubocellulus-spinifer-CCMP396-20140214|20155_1	1.614	8.331	1.27e-07	2.34e-06	Photosystem q(b) protein	diatoms	PSII protein	hotpink	open circle
Photosynthesis and rhodopsin	Nitzschia-punctata-CCMP561-20140214|10668_1	7.1353	5.45862	9.97e-05	0.000981459	Photosystem q(b) protein	diatoms	PSII protein	hotpink	open circle
Photosynthesis and rhodopsin	Pseudo_nitzschia-australis-10249_10_AB-20140214|60410_1	4.15431	8.05604	4.34e-27	5.51e-25	Photosystem q(b) protein	diatoms	PSII protein	hotpink	open circle
Photosynthesis and rhodopsin	Pseudo_nitzschia-fradulenta-WWA7-20140214|59204_1	10.036	7.6193	1.18e-26	1.45e-24	Photosystem q(b) protein	diatoms	PSII protein	hotpink	open circle
Photosynthesis and rhodopsin	Skeletonema-dohrnii-SkelB-20130926|82666_1	4.15233	9.29714	3.46e-55	2.64e-52	Photosystem q(b) protein	diatoms	PSII protein	hotpink	open circle
Photosynthesis and rhodopsin	Skeletonema-marinoi-SkelA-20130924|98982_1	1.10162	8.57351	1.02e-06	1.62e-05	Photosystem q(b) protein	diatoms	PSII protein	hotpink	open circle
Photosynthesis and rhodopsin	Thalassiosira-antarctica-CCMP982-20140214|98466_1	8.47435	6.44844	1.3e-10	3.71e-09	Photosystem q(b) protein	diatoms	PSII protein	hotpink	open circle
Photosynthesis and rhodopsin	Thalassiosira-gravida-GMp14c1-20140214|12103_1	1.51961	9.29581	1.06e-10	3.14e-09	Photosystem q(b) protein	diatoms	PSII protein	hotpink	open circle
Photosynthesis and rhodopsin	Thalassiosira-miniscula-CCMP1093-20140214|12202_1	2.88738	8.40217	7.4e-19	5.14e-17	Photosystem q(b) protein	diatoms	PSII protein	hotpink	open circle
Photosynthesis and rhodopsin	Thalassiosira-oceanica-CCMP1005-20130912|16964_1	2.18504	7.82969	4.47e-12	1.54e-10	Photosystem q(b) protein	diatoms	PSII protein	hotpink	open circle
Photosynthesis and rhodopsin	Thalassiosira-rotula-GSO102-20130909|35353_1	2.4626	10.656	3.51e-40	1.03e-37	Photosystem q(b) protein	diatoms	PSII protein	hotpink	open circle
Photosynthesis and rhodopsin	Thalassiosira-weissflogii-CCMP1010-20130912|10539_1	4.40084	7.16043	1.02e-14	4.72e-13	Photosystem q(b) protein	diatoms	PSII protein	hotpink	open circle
Photosynthesis and rhodopsin	Thalassiosira-weissflogii-CCMP1336-20130909|50869_1	1.80157	7.50999	1.29e-06	1.95e-05	Photosystem q(b) protein	diatoms	PSII protein	hotpink	open circle
Photosynthesis and rhodopsin	Pseudo_nitzschia-fradulenta-WWA7-20140214|208656_1	-10.4914	8.56028	3.87e-18	2.51e-16	Ribulose bisphosphate carboxylase (fragment)	diatoms	Rubisco	gold	open circle
Photosynthesis and rhodopsin	Pseudo_nitzschia-australis-10249_10_AB-20140214|3747_1	7.92471	6.04004	1.8e-07	3.18e-06	Ribulose bisphosphate carboxylase large chain	diatoms	Rubisco	gold	open circle
Photosynthesis and rhodopsin	Pseudo_nitzschia-fradulenta-WWA7-20140214|92586_1	8.56265	6.51419	6.29e-11	1.89e-09	Ribulose bisphosphate carboxylase large chain	diatoms	Rubisco	gold	open circle
Photosynthesis and rhodopsin	Skeletonema-dohrnii-SkelB-20130926|84371_1	3.65792	7.07693	2.28e-12	8.26e-11	Ribulose bisphosphate carboxylase large chain	diatoms	Rubisco	gold	open circle
Photosynthesis and rhodopsin	Thalassiosira-antarctica-CCMP982-20140214|100648_1	1.78701	6.5763	0.000135405	0.00124596	Ribulose bisphosphate carboxylase large chain	diatoms	Rubisco	gold	open circle
Photosynthesis and rhodopsin	Chaetoceros-curvisetus-20131202|6921_1	8.7174	6.62949	2.82e-12	9.8e-11	Ribulose bisphosphate carboxylase large chain	diatoms	Rubisco	gold	open circle
Photosynthesis and rhodopsin	Chaetoceros-neogracile-CCMP1317-20140214|13941_1	7.02925	5.38142	0.000315253	0.00261832	Ribulose bisphosphate carboxylase large chain	diatoms	Rubisco	gold	open circle
Photosynthesis and rhodopsin	Extubocellulus-spinifer-CCMP396-20140214|181315_1	7.11172	5.44144	9.97e-05	0.000981459	Ribulose bisphosphate carboxylase large chain	diatoms	Rubisco	gold	open circle
Photosynthesis and rhodopsin	Thalassiosira-miniscula-CCMP1093-20140214|157378_1	7.0764	5.41571	9.97e-05	0.000981459	Ribulose bisphosphate carboxylase large chain	diatoms	Rubisco	gold	open circle
Photosynthesis and rhodopsin	Fragilariopsis-kerguelensis-L2_C3-20140214|171447_1	-0.85058	7.97682	0.0101595	0.0479272	Ribulose bisphosphate carboxylase small chain 6 chloroplastic	diatoms	Rubisco	gold	open circle
Photosynthesis and rhodopsin	Skeletonema-dohrnii-SkelB-20130926|1123_1	8.28361	6.30653	3.14e-09	7.35e-08	Ribulose-1 5 bisphosphate carboxylase/oxygenase large subunit n-methyltransferase chloroplastic	diatoms	Rubisco	gold	open circle
Photosynthesis and rhodopsin	Thalassiosira-rotula-CCMP3096-20130909|7331_1	8.58614	6.53168	6.29e-11	1.89e-09	Transketolase	diatoms	TKT	navyblue	open circle
Photosynthesis and rhodopsin	Thalassiosira-rotula-GSO102-20130909|634_1	2.10831	6.34981	0.000152989	0.00140467	Transketolase	diatoms	TKT	navyblue	open circle
Photosynthesis and rhodopsin	Chaetoceros-affinis-CCMP159-20131123|7225_1	6.49406	4.99767	0.00921653	0.0467276	Transketolase	diatoms	TKT	navyblue	open circle
Photosynthesis and rhodopsin	Chaetoceros-curvisetus-20131202|6044_1	10.1712	7.72205	1.23e-28	1.72e-26	Transketolase	diatoms	TKT	navyblue	open circle
Photosynthesis and rhodopsin	Ditylum-brightwellii-GSO104-20131105|140701_1	7.65606	5.8412	1.3e-06	1.95e-05	Transketolase	diatoms	TKT	navyblue	open circle
Photosynthesis and rhodopsin	Extubocellulus-spinifer-CCMP396-20140214|8526_1	8.08592	6.15965	2.04e-08	4.22e-07	Transketolase	diatoms	TKT	navyblue	open circle
Photosynthesis and rhodopsin	Pseudo_nitzschia-australis-10249_10_AB-20140214|13602_1	5.33877	8.76852	1.06e-49	5.8e-47	Transketolase	diatoms	TKT	navyblue	open circle
Photosynthesis and rhodopsin	Pseudo_nitzschia-fradulenta-WWA7-20140214|11919_1	10.4018	7.89817	4.44e-33	8.27e-31	Transketolase	diatoms	TKT	navyblue	open circle
Photosynthesis and rhodopsin	Skeletonema-dohrnii-SkelB-20130926|16741_1	4.19111	11.5509	4.27e-119	9.79e-115	Transketolase	diatoms	TKT	navyblue	open circle
Photosynthesis and rhodopsin	Skeletonema-marinoi-SkelA-20130924|7621_1	2.07172	8.97829	9.25e-20	6.88e-18	Transketolase	diatoms	TKT	navyblue	open circle
Photosynthesis and rhodopsin	Skeletonema-menzelii-CCMP793-20130923|4379_1	0.927062	8.36624	2.85e-05	0.000335449	Transketolase	diatoms	TKT	navyblue	open circle
Photosynthesis and rhodopsin	Thalassiosira-antarctica-CCMP982-20140214|2654_1	8.40341	6.39564	3.76e-10	9.79e-09	Transketolase	diatoms	TKT	navyblue	open circle
Photosynthesis and rhodopsin	Thalassiosira-gravida-GMp14c1-20140214|2785_1	8.83885	6.72007	1.44e-12	5.29e-11	Transketolase	diatoms	TKT	navyblue	open circle
Photosynthesis and rhodopsin	Thalassiosira-miniscula-CCMP1093-20140214|701391_1	3.79337	7.78794	5.98e-21	4.81e-19	Transketolase	diatoms	TKT	navyblue	open circle
Photosynthesis and rhodopsin	Thalassiosira-oceanica-CCMP1005-20130912|147201_1	5.40708	8.82178	4.87e-52	3.05e-49	Transketolase	diatoms	TKT	navyblue	open circle
Photosynthesis and rhodopsin	Thalassiosira-rotula-CCMP3096-20130909|7906_1	5.14596	8.29468	1.74e-36	4.06e-34	Transketolase	diatoms	TKT	navyblue	open circle
Photosynthesis and rhodopsin	Thalassiosira-rotula-GSO102-20130909|15152_1	5.14596	8.29468	1.74e-36	4.06e-34	Transketolase	diatoms	TKT	navyblue	open circle
Photosynthesis and rhodopsin	Pseudo_nitzschia-fradulenta-WWA7-20140214|5197_1	-9.19517	7.05581	3.43e-08	6.85e-07	Transketolase	diatoms	TKT	navyblue	open circle
Photosynthesis and rhodopsin	Skeletonema-dohrnii-SkelB-20130926|112851_1	2.58176	7.09215	3.82e-09	8.88e-08	Transketolase chloroplastic	diatoms	TKT	navyblue	open circle
Photosynthesis and rhodopsin	Chaetoceros-debilis-MM31A_1-20140214|4496_1	7.19428	5.50169	0.000110284	0.00102615	Fructose-1 6-bisphosphatase chloroplastic	diatomss	FBP1	orchid4	open circle
Photosynthesis and rhodopsin	comp100508_c0	-2.72977	7.23856	2.94e-07	1.7e-05	ATP synthase epsilon chain, chloroplastic	P. donghaiense	ATP synthase	yellow	solid triangle
Photosynthesis and rhodopsin	comp100169_c0	-1.67598	7.24173	0.000284068	0.00489837	ATP synthase subunit a, chloroplastic	P. donghaiense	ATP synthase	yellow	solid triangle
Photosynthesis and rhodopsin	comp103874_c0	-10.7877	5.34255	1.26e-08	1.13e-06	ATP synthase subunit b&apos, chloroplastic	P. donghaiense	ATP synthase	yellow	solid triangle
Photosynthesis and rhodopsin	comp96834_c0	-3.63239	8.87964	2.77e-21	1.87e-18	ATP synthase subunit beta, chloroplastic	P. donghaiense	ATP synthase	yellow	solid triangle
Photosynthesis and rhodopsin	comp53424_c0	-3.37714	8.82057	2.65e-19	1.48e-16	ATP synthase subunit beta, chloroplastic	P. donghaiense	ATP synthase	yellow	solid triangle
Photosynthesis and rhodopsin	comp100074_c3	-4.57488	10.787	1.66e-51	4.72e-48	ATP synthase subunit c, chloroplastic	P. donghaiense	ATP synthase	yellow	solid triangle
Photosynthesis and rhodopsin	comp99922_c0	-14.3383	8.73547	1.7e-37	2.65e-34	ATP synthase subunit c, chloroplastic	P. donghaiense	ATP synthase	yellow	solid triangle
Photosynthesis and rhodopsin	comp102658_c0	-10.9192	5.41451	7.67e-09	7.27e-07	Chloroplast cytochrome b559 subunit beta	P. donghaiense	PSII protein	hotpink	solid triangle
Photosynthesis and rhodopsin	comp44647_c0	-10.1647	4.71252	3.58e-06	0.000138212	Chloroplast photosystem II 12 kDa extrinsic protein	P. donghaiense	PSII protein	hotpink	solid triangle
Photosynthesis and rhodopsin	comp56006_c1	-9.47826	4.09135	0.000119801	0.00245831	Chloroplast photosystem II protein L	P. donghaiense	PSII protein	hotpink	solid triangle
Photosynthesis and rhodopsin	comp78431_c0	-9.31134	4.02527	0.000167446	0.00320716	Chloroplast ribulose bisphosphate carboxylase complex	P. donghaiense	Rubisco	gold	solid triangle
Photosynthesis and rhodopsin	comp29139_c0	-8.32498	3.1295	0.00544953	0.0471014	Chloroplast ribulose bisphosphate carboxylase complex//plastid	P. donghaiense	Rubisco	gold	solid triangle
Photosynthesis and rhodopsin	comp101689_c0	-13.0061	7.4407	2.28e-22	1.74e-19	Cytochrome b6-f complex iron-sulfur subunit, chloroplastic	P. donghaiense	ISP	royalblue	solid triangle
Photosynthesis and rhodopsin	comp48582_c0	-9.99526	4.5921	5.32e-06	0.000191556	Cytochrome c6	P. donghaiense	cytC	lightskyblue	solid triangle
Photosynthesis and rhodopsin	comp101919_c0	-6.65315	10.0499	2.56e-52	7.65e-49	Delta carbonic anhydrase 2	P. donghaiense	CA	limegreen	solid triangle
Photosynthesis and rhodopsin	comp99685_c4	-10.0983	4.71719	2.58e-06	0.000104476	Carbonic anhydrase	P. donghaiense	CA	limegreen	solid triangle
Photosynthesis and rhodopsin	comp30859_c0	-9.2205	3.87011	0.00047094	0.00721877	Carbonic anhydrase XV-like protein	P. donghaiense	CA	limegreen	solid triangle
Photosynthesis and rhodopsin	comp101637_c0	-4.30843	8.73577	2.99e-23	2.41e-20	Ferredoxin	P. donghaiense	Fdx	dodgerblue	solid triangle
Photosynthesis and rhodopsin	comp70338_c0	-10.1295	4.75714	1.15e-06	5.4e-05	Ferredoxin	P. donghaiense	Fdx	dodgerblue	solid triangle
Photosynthesis and rhodopsin	comp102079_c3	-4.17284	7.62966	4.42e-13	1.07e-10	Ferredoxin--NADP reductase	P. donghaiense	FNR	steelblue	solid triangle
Photosynthesis and rhodopsin	comp102079_c1	-2.35309	6.89913	2.75e-05	0.000741863	Ferredoxin--NADP reductase, cyanelle	P. donghaiense	FNR	steelblue	solid triangle
Photosynthesis and rhodopsin	comp101777_c0	-1.60394	5.2775	0.0720741	0.290607	Fructose-1,6-bisphosphatase, chloroplastic	P. donghaiense	FBP1	orchid4	solid triangle
Photosynthesis and rhodopsin	comp61127_c0	-5.97306	0.956416	0.324814	0.730953	Fructose-1,6-bisphosphatase, chloroplastic	P. donghaiense	FBP1	orchid4	solid triangle
Photosynthesis and rhodopsin	comp95008_c0	-1.17232	6.13806	0.0631993	0.268252	Fructose-1,6-bisphosphatase, cytosolic	P. donghaiense	FBP1	orchid4	solid triangle
Photosynthesis and rhodopsin	comp96507_c0	-10.6104	5.18468	4.1e-08	3.16e-06	FucoxanthG404:G418in-chlorophyll a-c binding protein F, chloroplastic (Fragment)	P. donghaiense	LHC protein	salmon	solid triangle
Photosynthesis and rhodopsin	comp95558_c1	-10.3693	4.93629	4.94e-07	2.65e-05	Fucoxanthin-chlorophyll a-c binding protein B, chloroplastic	P. donghaiense	LHC protein	salmon	solid triangle
Photosynthesis and rhodopsin	comp101958_c0	-3.3677	7.83595	4.41e-12	9.06e-10	Oxygen-evolving enhancer protein 1, chloroplastic	P. donghaiense	PSBO	darkgreen	solid triangle
Photosynthesis and rhodopsin	comp99572_c0	-13.253	7.67758	1.39e-24	1.21e-21	Peridinin-chlorophyll a-binding protein 1, chloroplastic	P. donghaiense	LHC protein	salmon	solid triangle
Photosynthesis and rhodopsin	comp99588_c0	-14.036	8.44635	1.33e-33	1.8e-30	Peridinin-chlorophyll a-binding protein 2, chloroplastic	P. donghaiense	LHC protein	salmon	solid triangle
Photosynthesis and rhodopsin	comp100620_c0	-6.25222	13.4461	8.44e-112	6.39e-108	Peridinin-chlorophyll a-binding protein, chloroplastic	P. donghaiense	LHC protein	salmon	solid triangle
Photosynthesis and rhodopsin	comp101722_c0	-15.7485	10.1342	1.04e-61	4.38e-58	Peridinin-chlorophyll a-binding protein, chloroplastic	P. donghaiense	LHC protein	salmon	solid triangle
Photosynthesis and rhodopsin	comp100658_c1	-12.5307	6.96952	2.81e-18	1.36e-15	Peridinin-chlorophyll a-binding protein, chloroplastic	P. donghaiense	LHC protein	salmon	solid triangle
Photosynthesis and rhodopsin	comp101573_c0	-10.3983	4.95943	5.54e-07	2.91e-05	Peridinin-chlorophyll a-binding protein, chloroplastic	P. donghaiense	LHC protein	salmon	solid triangle
Photosynthesis and rhodopsin	comp101726_c1	-9.86994	4.55441	3.32e-06	0.000128733	Peridinin-chlorophyll a-binding protein, chloroplastic	P. donghaiense	LHC protein	salmon	solid triangle
Photosynthesis and rhodopsin	comp99572_c1	-9.44017	4.16227	4.72e-05	0.00115822	Peridinin-chlorophyll a-binding protein, chloroplastic	P. donghaiense	LHC protein	salmon	solid triangle
Photosynthesis and rhodopsin	comp100455_c0	-8.71798	3.50463	0.000907303	0.0119903	Peridinin-chlorophyll a-binding protein, chloroplastic	P. donghaiense	LHC protein	salmon	solid triangle
Photosynthesis and rhodopsin	comp84712_c0	-8.78625	3.40952	0.00414552	0.0379382	Peridinin-chlorophyll a-binding protein, chloroplastic	P. donghaiense	LHC protein	salmon	solid triangle
Photosynthesis and rhodopsin	comp101801_c2	-1.20783	7.51453	0.00249906	0.0263667	Phosphoribulokinase, chloroplastic	P. donghaiense	PRK	seashell4	solid triangle
Photosynthesis and rhodopsin	comp106030_c0	-9.51228	4.21576	5.15e-05	0.00124303	Photosystem I assembly protein ycf3	P. donghaiense	PSI protein	pink	solid triangle
Photosynthesis and rhodopsin	comp94098_c0	-3.40709	5.95706	0.000176254	0.0033736	Photosystem I iron-sulfur center	P. donghaiense	PSI protein	pink	solid triangle
Photosynthesis and rhodopsin	comp92842_c2	-2.8238	10.2306	6.05e-26	5.87e-23	Photosystem I P700 chlorophyll a apoprotein A1	P. donghaiense	PSI protein	pink	solid triangle
Photosynthesis and rhodopsin	comp100183_c1	-3.48963	6.04899	7.54e-05	0.00171054	Photosystem I reaction center subunit II	P. donghaiense	PSI protein	pink	solid triangle
Photosynthesis and rhodopsin	comp98793_c2	-12.3658	6.82577	3.37e-17	1.49e-14	Photosystem I reaction center subunit III	P. donghaiense	PSI protein	pink	solid triangle
Photosynthesis and rhodopsin	comp100369_c1	-12.3816	6.83202	3.76e-17	1.62e-14	Photosystem I reaction center subunit IV	P. donghaiense	PSI protein	pink	solid triangle
Photosynthesis and rhodopsin	comp101074_c1	-2.19552	6.36289	0.000695256	0.0097857	Photosystem I reaction center subunit XI	P. donghaiense	PSI protein	pink	solid triangle
Photosynthesis and rhodopsin	comp100519_c0	-3.41909	8.19805	1.18e-14	3.65e-12	Photosystem II 12 kDa extrinsic protein, chloroplastic	P. donghaiense	PSII protein	hotpink	solid triangle
Photosynthesis and rhodopsin	comp68944_c0	-3.39042	11.1403	3.25e-41	5.77e-38	Photosystem II 44 kDa reaction center protein	P. donghaiense	PSII protein	hotpink	solid triangle
Photosynthesis and rhodopsin	comp92842_c0	-3.93308	10.6713	4.8e-43	8.79e-40	Photosystem II CP47 chlorophyll apoprotein	P. donghaiense	PSII protein	hotpink	solid triangle
Photosynthesis and rhodopsin	comp53544_c0	-3.30753	11.7369	2.75e-44	5.39e-41	Photosystem II D2 protein	P. donghaiense	PSII protein	hotpink	solid triangle
Photosynthesis and rhodopsin	comp100353_c2	-5.12459	7.56455	1.08e-14	3.37e-12	Photosystem II reaction center protein L	P. donghaiense	PSII protein	hotpink	solid triangle
Photosynthesis and rhodopsin	comp107307_c0	-9.32747	4.03036	0.000146232	0.0028805	Photosystem II stability/assembly factor HCF136, chloroplastic	P. donghaiense	PSII protein	hotpink	solid triangle
Photosynthesis and rhodopsin	comp53527_c0	-3.05401	13.2523	4.33e-46	9.45e-43	Photosystem Q(B) protein	P. donghaiense	PSII protein	hotpink	solid triangle
Photosynthesis and rhodopsin	comp93640_c0	-8.63063	3.30642	0.00555478	0.0471014	PREDICTED: carbonic anhydrase 4-like	P. donghaiense	CA	limegreen	solid triangle
Photosynthesis and rhodopsin	comp68848_c0	-7.34089	2.14652	0.111927	0.385179	Probable transketolase	P. donghaiense	TKT	navyblue	solid triangle
Photosynthesis and rhodopsin	comp65161_c0	-9.31215	3.97953	0.000287135	0.00489837	Putative ribulose-1,5-bisphosphate carboxylase/oxygenase small subunit N-methyltransferase I	P. donghaiense	Rubisco	gold	solid triangle
Photosynthesis and rhodopsin	comp101143_c2	-3.34836	10.173	2.35e-31	2.93e-28	Rhodopsin 1, partial	P. donghaiense	Rhodopsin	blueviolet	solid triangle
Photosynthesis and rhodopsin	comp101143_c0	-5.94766	9.92934	1.84e-47	4.45e-44	Rhodopsin 1, partial	P. donghaiense	Rhodopsin	blueviolet	solid triangle
Photosynthesis and rhodopsin	comp101619_c0	-1.01154	8.90941	0.000216609	0.00396688	Ribulose 1,5-bisphosphate carboxylase oxygenase large subunit, partial	P. donghaiense	Rubisco	gold	solid triangle
Photosynthesis and rhodopsin	comp97303_c0	-8.62133	3.34748	0.00479159	0.0421529	Transketolase	P. donghaiense	TKT	navyblue	solid triangle
Photosynthesis and rhodopsin	comp100044_c0	-1.5392	5.74022	0.0493911	0.224827	Transketolase	P. donghaiense	TKT	navyblue	solid triangle
Photosynthesis and rhodopsin	comp101184_c0	-11.3424	5.86251	3.7e-11	6.06e-09	Transketolase	P. donghaiense	TKT	navyblue	solid triangle
Photosynthesis and rhodopsin	comp102049_c1	-1.1499	6.3912	0.0359666	0.183729	Transketolase	P. donghaiense	TKT	navyblue	solid triangle
Photosynthesis and rhodopsin	comp100154_c0	-9.00996	3.78296	0.000234913	0.00420128	Transketolase 1	P. donghaiense	TKT	navyblue	solid triangle
Photosynthesis and rhodopsin	comp97472_c0	-7.29316	2.29193	0.0478885	0.220657	Transketolase, chloroplastic	P. donghaiense	TKT	navyblue	solid triangle
Photosynthesis and rhodopsin	comp100727_c0	-8.48336	3.37144	0.000716528	0.00997632	Transketolase, chloroplastic	P. donghaiense	TKT	navyblue	solid triangle
Photosynthesis and rhodopsin	comp102049_c0	-8.26582	3.19278	0.00148117	0.0177078	Transketolase, chloroplastic	P. donghaiense	TKT	navyblue	solid triangle
Photosynthesis and rhodopsin	comp370174_c0	-7.12903	1.94517	0.122277	0.409303	Transketolase, chloroplastic (Fragment)	P. donghaiense	TKT	navyblue	solid triangle

## Sheet: Dataset 2
Dataset 2. Genes involved in antioxidant and anti-UV-condition procesess in diatoms and P. donghaiense. Shown are expression levels (in FPKM), magnitude of expression changes (logFC), other expression statistics, and functional annotation information of these genes.
Species	gene_id	log FC (T0/T123)	logCPM	PValue	FDR	T0_fpkm	T1_fpkm	T2_fpkm	T3_fpkm	Swissprot Description [Blast species]	Swissprot ID	Swissprot Evalue
Diatoms	Skeletonema-marinoi-SkelA-20130924|8918_1	8.30897	6.32539	3.14e-09	7.35e-08	160.571	0	0	0	Thioredoxin [Ophiophagus hannah gn txn pe 3 sv 3]	Q98TX1	7.25e-25
	Skeletonema-dohrnii-SkelB-20130926|75530_1	7.32195	5.59517	3.67e-05	0.000404629	80.7597	0	0	0	Thioredoxin [Ophiophagus hannah gn txn pe 3 sv 3]	Q98TX1	7.25e-25
	Skeletonema-dohrnii-SkelB-20130926|5152_1	2.78103	7.69527	6.1e-14	2.66e-12	260.939	42.5607	122.866	0	Superoxide dismutase mitochondrial [Chlamydomonas reinhardtii gn soda pe 2 sv 1]	Q42684	3.65e-67
	Skeletonema-dohrnii-SkelB-20130926|112182_1	4.21909	7.72642	1.38e-21	1.16e-19	130.874	0	29.9479	0	Zeta-carotene desaturase [Nostoc sp. (strain pcc 7120 / utex 2576) gn crtq pe 3 sv 2]	Q9R6X4	0
	Skeletonema-marinoi-SkelA-20130924|5104_1	3.12637	6.94667	9.56e-10	2.43e-08	61.2992	0	29.9479	0	Zeta-carotene desaturase [Nostoc sp. (strain pcc 7120 / utex 2576) gn crtq pe 3 sv 2]	Q9R6X4	0
	Skeletonema-dohrnii-SkelB-20130926|75888_1	3.51882	9.08217	4.64e-41	1.46e-38	899.059	252.506	98.677	0	Probable l-ascorbate peroxidase 3 [Oryza sativa subsp. japonica gn apx3 pe 2 sv 1]	Q0JEQ2	4.95e-65
	Skeletonema-marinoi-SkelA-20130924|4272_1	6.99093	8.08279	4.69e-35	9.91e-33	351.176	0	10.9961	0	Probable l-ascorbate peroxidase 7 chloroplastic [Oryza sativa subsp. japonica gn apx7 pe 2 sv 1]	Q7XJ02	3.42e-96
	Skeletonema-dohrnii-SkelB-20130926|7816_1	9.77101	7.41878	1.23e-22	1.15e-20	192.839	0	0	0	Probable l-ascorbate peroxidase 7 chloroplastic [Oryza sativa subsp. japonica gn apx7 pe 2 sv 1]	Q7XJ02	6.75e-90
	Skeletonema-dohrnii-SkelB-20130926|9306_1	9.08333	6.90263	5.13e-15	2.47e-13	120.368	0	0	0	Probable l-ascorbate peroxidase 7 chloroplastic [Oryza sativa subsp. japonica gn apx7 pe 2 sv 1]	Q7XJ02	1.03e-96
	Skeletonema-marinoi-SkelA-20130924|26022_1	4.03572	9.48077	7.35e-57	6.35e-54	683.611	92.6218	92.184	0	Glutathione reductase [Neurospora crassa (strain atcc 24698 / 74-or23-1a / cbs 708.71 / dsm 1257 / fgsc 987) gn glr-1 pe 3 sv 1]	Q873E8	1.38e-146
	Skeletonema-dohrnii-SkelB-20130926|221_1	2.32339	9.23758	3.19e-25	3.67e-23	520.057	97.6966	361.197	0	Glutathione reductase [Neurospora crassa (strain atcc 24698 / 74-or23-1a / cbs 708.71 / dsm 1257 / fgsc 987) gn glr-1 pe 3 sv 1]	Q873E8	3.04e-132
	Skeletonema-dohrnii-SkelB-20130926|6237_1	2.46673	8.28819	2.05e-18	1.36e-16	236.127	193.624	0	0	Violaxanthin de-epoxidase chloroplastic [Spinacia oleracea gn vde1 pe 1 sv 2]	Q9SM43	1.11e-100
	Thalassiosira-oceanica-CCMP1005-20130912|46979_1	1.5657	10.2664	2.05e-18	1.36e-16	1193.47	565.016	1265.15	0	Peptide methionine sulfoxide reductase msra 2 [Nostoc sp. (strain pcc 7120 / utex 2576) gn msra2 pe 3 sv 1]	Q8YWD8	6.62e-63
	Skeletonema-marinoi-SkelA-20130924|6887_1	1.02236	7.9439	0.000158816	0.00145758	313.893	97.3971	579.958	0	Peptide methionine sulfoxide reductase msra [Sulfolobus acidocaldarius]	Q4J9L3	9.39e-23
	Skeletonema-dohrnii-SkelB-20130926|13285_1	3.45715	7.55359	5.58e-16	2.99e-14	128.005	0	49.9486	0	7-dehydrocholesterol reductase [Arabidopsis thaliana gn dwf5 pe 1 sv 1]	Q9LDU6	9.49e-89
	Skeletonema-dohrnii-SkelB-20130926|3228_1	2.8024	9.59847	4.44e-39	1.22e-36	777.201	457.102	52.7055	0	Geranylgeranyl diphosphate reductase (CHLP) [Synechocystis sp. (strain pcc 6803 / kazusa) gn chlp pe 3 sv 1]	Q55087	0
	Skeletonema-marinoi-SkelA-20130924|5247_1	3.19319	8.90466	1.18e-33	2.32e-31	469.489	191.044	40.0562	0	Geranylgeranyl diphosphate reductase (CHLP) [Synechocystis sp. (strain pcc 6803 / kazusa) gn chlp pe 3 sv 1]	Q55087	0
	Skeletonema-dohrnii-SkelB-20130926|112110_1	3.8449	7.92304	2.23e-23	2.17e-21	215.415	66.9529	0	0	Geranylgeranyl diphosphate reductase (CHLP) [Synechocystis sp. (strain pcc 6803 / kazusa) gn chlp pe 3 sv 1]	Q55087	0
	Thalassiosira-oceanica-CCMP1005-20130912|150390_1	6.686	8.58439	6.64e-49	3.34e-46	181.98	7.62582	0	0	Geranylgeranyl diphosphate reductase (CHLP) [Synechocystis sp. (strain pcc 6803 / kazusa) gn chlp pe 3 sv 1]	Q55087	1.92e-172
P. donghaiense	comp102930_c0	-2.90697	5.49842	0.00450774	0.0411305	11.4742	118.495	165.302	92.092	Thioredoxin H2 [Arabidopsis thaliana GN=TRX2 PE=2 SV=2]	Q38879	4.44e-13
	comp104177_c0	-11.6208	6.11034	1.76e-12	3.98e-10	0	114.51	161.086	125.296	Thioredoxin-like protein 4A [Mus musculus GN=Txnl4a PE=2 SV=1]	P83877	2.51e-86
	comp44442_c0	-3.14227	5.68753	0.00159426	0.018537	5.32487	62.4578	59.7791	75.3586	Thioredoxin-like protein 1 [Homo sapiens GN=TXNL1 PE=1 SV=3]	O43396	1.9e-29
	comp95086_c0	-4.00538	6.50196	8.99e-07	4.41e-05	5.05737	122.724	114.039	109.896	Superoxide dismutase [Mn] [Bacillus subtilis (strain 168) GN=sodA PE=1 SV=5]	P54375	2.99e-70
	comp102083_c1	-4.56664	8.00499	3.84e-17	1.64e-14	4.15863	163.125	148.775	111.005	L-ascorbate peroxidase 5, peroxisomal [Arabidopsis thaliana GN=APX5 PE=2 SV=2]	Q7XZP5	1.91e-07
	comp112575_c0	-2.15166	5.72296	0.0109606	0.0785166	7.75512	45.1521	40.5417	58.0212	Prostaglandin F synthase [Trypanosoma cruzi (strain CL Brener) GN=Tc00.1047053511287.49 PE=1 SV=2]	Q4DJ07	7.97e-34
	comp98559_c0	-3.43839	5.98739	0.000157138	0.00305402	3.49412	60.2882	68.5198	36.621	Flavonol synthase/flavanone 3-hydroxylase [Eustoma exaltatum subsp. russellianum GN=FLS PE=2 SV=1]	Q9M547	2.71e-15
	comp102093_c1	-2.90227	7.95978	5.32e-11	8.51e-09	13.2395	125.284	145.336	149.405	2-epi-5-epi-valiolone synthase [Actinoplanes sp. (strain ATCC 31044 / CBS 674.73 / SE50/110) GN=acbC PE=3 SV=3]	Q9ZAE9	5.44e-90
	comp99305_c0	-10.3119	4.91206	4.87e-07	2.64e-05	0	20.404	25.0933	13.4908	2-deoxy-scyllo-inosose synthase [Streptomyces kanamyceticus GN=kanC PE=1 SV=1]	Q6L738	2e-46
	comp108844_c0	-10.3381	4.93291	6.12e-07	3.17e-05	0	25.3843	26.6917	16.1191	Violaxanthin de-epoxidase, chloroplastic [Spinacia oleracea GN=VDE1 PE=1 SV=2]	Q9SM43	1.02e-18
	comp101805_c1	-4.5265	7.00517	6.24e-10	7.98e-08	2.45311	119.89	80.1367	45.5038	Geranylgeranyl diphosphate reductase, chloroplastic [Nicotiana tabacum GN=CHLP PE=2 SV=1]	Q9ZS34	0
	comp70286_c2	-8.57574	3.33912	0.00217994	0.0236885	0	28.9467	23.3705	15.6407	Geranylgeranyl diphosphate reductase, chloroplastic [Nicotiana tabacum GN=CHLP PE=2 SV=1]	Q9ZS34	5.33e-07
	comp70286_c0	-0.736794	3.68151	0.329392	0.739278	7.75512	38.2309	24.6613	1.15877	Geranylgeranyl diphosphate reductase, chloroplastic [Nicotiana tabacum GN=CHLP PE=2 SV=1]	Q9ZS34	1.8e-101
	comp101665_c1	-4.54202	7.01507	5.69e-10	7.37e-08	2.71528	118.74	86.0844	67.4649	Delta(14)-sterol reductase [Dictyostelium discoideum GN=erg24 PE=3 SV=1]	Q54PP1	9.49e-56
	comp107459_c0	-10.0641	4.69489	1.83e-06	7.86e-05	0	33.7549	32.8642	16.3795	2-C-methyl-D-erythritol 2,4-cyclodiphosphate synthase, chloroplastic [Arabidopsis thaliana GN=ISPF PE=1 SV=1]	Q9CAK8	2.04e-48
	comp101581_c0	-10.0286	4.64095	4.65e-06	0.000170857	0	29.088	40.2492	25.8842	1-deoxy-D-xylulose-5-phosphate synthase [Rhodopseudomonas palustris (strain BisB18) GN=dxs PE=3 SV=1]	Q21A74	2.91e-58

## Sheet: Dataset 3
Dataset 3. Highly expressed transcripts in diatoms (combination of top 20 highly expressed genes of the four samples). In red are genes described emphatically in the text. Shown are expression levels (in FPKM), magnitude of expression changes ( logFC), other expression statistics, and functional annotation information of these genes.
gene_id	T0_fpkm	T1_fpkm	T2_fpkm	T3_fpkm	logFC (T0/T1-T2-T3)	logCPM	PValue	FDR	Swissprot ID	Swissprot Description [Blast species]	E_value
Ditylum-brightwellii-GSO104-20131105|15655_1	1027.24	9890.22	2079.16	4977.39	-1.40612	11.4052	2.58e-12	9.27e-11	Q42395	Fucoxanthin-chlorophyll a-c binding protein chloroplastic [Odontella sinensis gn fcpa pe 2 sv 1]	9.58e-88
Extubocellulus-spinifer-CCMP396-20140214|198927_1	1580.31	739.052	510.19	0	2.51894	9.79963	2.89e-35	6.27e-33	P0CG51	Polyubiquitin-b [Rattus norvegicus gn ubb pe 1 sv 1]	5.96e-127
Extubocellulus-spinifer-CCMP396-20140214|211726_1	34.1042	773.715	1371.53	3867.07	-4.32989	10.0352	7.85e-40	2.22e-37	Q42395	Fucoxanthin-chlorophyll a-c binding protein chloroplastic [Odontella sinensis gn fcpa pe 2 sv 1]	1.87e-22
Fragilariopsis-kerguelensis-L2_C3-20140214|9220_1	67.9537	5415.71	414.363	3086.45	-4.3346	10.3189	8.51e-46	3.61e-43	P09755	Chlorophyll a-b binding protein 2 chloroplastic [Glycine max gn cab2 pe 3 sv 1]	3.57e-22
Nitzschia-punctata-CCMP561-20140214|77246_1	42.1236	5071.25	3238.13	3738.08	-5.53376	9.98265	1.99e-39	5.56e-37	Q6CQE5	Protein Tar1 [Kluyveromyces lactis (strain atcc 8585 / cbs 2359 / dsm 70799 / nbrc 1267 / nrrl y-1140 / wm37) gn tar1-a pe 4 sv 2]	3.72e-24
Pseudo_nitzschia-fradulenta-WWA7-20140214|10816_1	0	0	0	3624.81	-7.35468	4.84528	0.00738785	0.041496	P62878	E3 ubiquitin-protein ligase rbx1 [Mus musculus gn rbx1 pe 1 sv 1]	6.59e-30
Pseudo_nitzschia-fradulenta-WWA7-20140214|13034_1	0	2466.95	0	2469.89	-9.77962	7.77805	8.46e-12	2.8e-10	Q4UDU8	Heat shock protein 90 [Theileria annulata gn ta12105 pe 3 sv 1]	9.28e-41
Pseudo_nitzschia-fradulenta-WWA7-20140214|13342_1	0	7763.74	3472.2	9828.18	-12.8159	11.0946	5.74e-63	6.11e-60	O09452	Glyceraldehyde-3-phosphate dehydrogenase chloroplastic [Guillardia theta gn gapc1 pe 2 sv 1]	9.3e-93
Pseudo_nitzschia-fradulenta-WWA7-20140214|13570_1	0	5065.56	1666.37	5996.32	-12.3039	10.5621	6.36e-51	3.73e-48	Q92211	Glyceraldehyde-3-phosphate dehydrogenase [Candida albicans (strain wo-1) gn tdh1 pe 1 sv 2]	4.62e-30
Pseudo_nitzschia-fradulenta-WWA7-20140214|13608_1	0.537286	0	2740.69	1558.67	-9.48767	8.7702	2.52e-20	1.95e-18	Q962Q7	40s ribosomal protein s23 [Spodoptera frugiperda gn rps23 pe 2 sv 1]	5.72e-80
Pseudo_nitzschia-fradulenta-WWA7-20140214|13691_1	0	3223.01	2336.19	2136.05	-11.3366	9.5162	2.74e-31	4.75e-29	P12543	Tubulin alpha chain [Plasmodium yoelii yoelii gn py01155 pe 2 sv 2]	1.44e-90
Pseudo_nitzschia-fradulenta-WWA7-20140214|13768_1	0	3367.76	3166.75	2345.85	-12.0387	10.2642	6.55e-45	2.63e-42	P10873	Tubulin alpha chain [Toxoplasma gondii pe 3 sv 1]	6.16e-137
Pseudo_nitzschia-fradulenta-WWA7-20140214|13849_1	22.0842	2394.4	1862.32	189.871	-5.36777	8.24572	2.14e-15	1.06e-13	O96860	Dynein light chain 2 cytoplasmic [Drosophila melanogaster gn cdlc2 pe 3 sv 1]	1.46e-58
Pseudo_nitzschia-fradulenta-WWA7-20140214|14177_1	0	1105.12	1523.5	5254.89	-11.2519	9.49037	2.69e-30	4.32e-28	A3E4D8	Calmodulin [Prorocentrum minimum pe 2 sv 1]	5.34e-96
Pseudo_nitzschia-fradulenta-WWA7-20140214|14203_1	4.97268	3040.46	889.041	785.673	-7.35197	9.17609	3.75e-26	4.53e-24	P41203	Elongation factor 1-alpha [Desulfurococcus mobilis gn tuf pe 3 sv 1]	9.08e-27
Pseudo_nitzschia-fradulenta-WWA7-20140214|14387_1	0	2374.37	993.376	903.019	-10.1871	8.23251	1.75e-15	8.92e-14	Q06827	Caltractin [Scherffelia dubia pe 1 sv 1]	2.06e-57
Pseudo_nitzschia-fradulenta-WWA7-20140214|14395_1	0	2499.01	999.89	1580.86	-11.3363	9.51609	2.74e-31	4.75e-29	P90519	Elongation factor 1-alpha [Cryptosporidium parvum pe 2 sv 1]	2.8e-63
Pseudo_nitzschia-fradulenta-WWA7-20140214|14902_1	0	6807.49	1867.59	1485.15	-12.1597	10.3758	3.89e-47	1.73e-44	P09204	Tubulin alpha-1 chain [Chlamydomonas reinhardtii gn tuba1 pe 1 sv 1]	1.55e-118
Pseudo_nitzschia-fradulenta-WWA7-20140214|14973_1	0	4437.46	1771.51	7854.22	-12.1304	10.3949	3.2e-47	1.44e-44	O09452	Glyceraldehyde-3-phosphate dehydrogenase chloroplastic [Guillardia theta gn gapc1 pe 2 sv 1]	1.88e-78
Pseudo_nitzschia-fradulenta-WWA7-20140214|160362_1	0	708.317	235.937	3962.52	-9.61232	7.64353	3.22e-11	1.01e-09	Q43362	V-type proton atpase 16 kda proteolipid subunit [Pleurochrysis carterae gn vap pe 2 sv 1]	1.05e-55
Pseudo_nitzschia-fradulenta-WWA7-20140214|170764_1	0	0	0	3645.52	-9.36689	7.4332	1.58e-09	3.85e-08	P41352	Tubulin beta chain [Tetrahymena thermophila gn btu1 pe 1 sv 1]	2.52e-170
Pseudo_nitzschia-fradulenta-WWA7-20140214|208091_1	0	1047.81	490.776	3145.39	-11.302	9.54161	3.63e-31	6.18e-29	A8D8X1	60s ribosomal protein l10 [Ovis aries gn rpl10 pe 2 sv 1]	5.84e-90
Pseudo_nitzschia-fradulenta-WWA7-20140214|208392_1	0.20689	2672.12	769.175	1467.57	-11.3926	11.442	1.9e-71	3.47e-68	Q01781	Adenosylhomocysteinase [Petroselinum crispum gn sahh pe 2 sv 2]	0
Pseudo_nitzschia-fradulenta-WWA7-20140214|208754_1	0	1860.43	826.015	4049.22	-12.1847	10.4597	1.78e-48	8.75e-46	P31692	Adp atp carrier protein [Parachlorella kessleri pe 3 sv 1]	2.81e-96
Pseudo_nitzschia-fradulenta-WWA7-20140214|208914_1	0	1268.03	1140.39	3876.77	-11.7283	9.98605	4.54e-39	1.24e-36	P22513	Glyceraldehyde-3-phosphate dehydrogenase glycosomal [Trypanosoma cruzi pe 1 sv 1]	1.09e-117
Pseudo_nitzschia-fradulenta-WWA7-20140214|6291_1	0	4126.45	2135.2	3444.17	-12.9515	11.2238	3.71e-66	4.86e-63	P33188	Tubulin beta chain [Paramecium tetraurelia gn bpt2 pe 3 sv 1]	0
Pseudo_nitzschia-fradulenta-WWA7-20140214|79694_1	0	413.548	162.797	3075.91	-9.62069	7.66674	2.57e-11	8.11e-10	Q09734	Macrophage infectivity potentiator [Trypanosoma cruzi gn mip pe 1 sv 1]	2.38e-42
Pseudo_nitzschia-fradulenta-WWA7-20140214|8328_1	0	3254.1	1042.36	3224.86	-11.4475	9.64958	1.93e-33	3.72e-31	Q3MDW2	Cytochrome c6 [Anabaena variabilis (strain atcc 29413 / pcc 7937) gn petj pe 3 sv 1]	1.61e-30
Skeletonema-dohrnii-SkelB-20130926|10889_1	2069.14	1182.77	304.863	0	2.66834	9.75642	2.63e-38	6.89e-36	Q9SBN3	Cytochrome b6-f complex iron-sulfur subunit chloroplastic [Volvox carteri gn petc pe 2 sv 1]	4.9e-73
Skeletonema-dohrnii-SkelB-20130926|110998_1	3329.56	1183.33	62.554	0	3.64128	11.0844	1.97e-88	1e-84	O23877	Ferredoxin--nadp reductase embryo isozyme chloroplastic [Oryza sativa subsp. japonica gn 07g0147900 pe 1 sv 1]	1.55e-140
Skeletonema-dohrnii-SkelB-20130926|11730_1	2011.72	486.706	258.031	0	3.61624	10.5028	8.42e-74	1.68e-70	Q06908	Atp synthase gamma chain chloroplastic [Odontella sinensis gn atpc pe 1 sv 1]	0
Skeletonema-dohrnii-SkelB-20130926|14861_1	1698.84	220.339	185.523	0	4.2194	9.82304	4.91e-69	7.49e-66	P29787	Trypsin 5g1 [Aedes aegypti gn aael013712 pe 2 sv 2]	7.52e-50
Skeletonema-dohrnii-SkelB-20130926|16741_1	2379.26	610.324	0	0	4.19111	11.5509	4.27e-119	9.79e-115	Q556J0	Transketolase [Dictyostelium discoideum gn tkt-1 pe 1 sv 1]	0
Skeletonema-dohrnii-SkelB-20130926|17069_1	4648	909.317	2725.27	937.777	2.47541	12.3215	2.43e-53	1.59e-50	P29787	Trypsin 5g1 [Aedes aegypti gn aael013712 pe 2 sv 2]	4.08e-45
Skeletonema-dohrnii-SkelB-20130926|3364_1	1636.7	123.016	49.2205	0	5.40664	10.3089	1.55e-104	1.42e-100	Q9SBN4	Phosphoglycerate kinase chloroplastic [Volvox carteri gn pgk pe 2 sv 1]	1.36e-175
Skeletonema-dohrnii-SkelB-20130926|4299_1	3186.26	1627.02	4332.13	0	1.30954	11.2349	9.1e-16	4.76e-14	Q50KB1	Protein disulfide-isomerase-like protein ehsep2 [Emiliania huxleyi gn sep2 pe 1 sv 2]	1.22e-52
Skeletonema-dohrnii-SkelB-20130926|5082_1	6240.07	1741.88	655.613	0	3.61817	12.0666	1.62e-103	1.24e-99	O09452	Glyceraldehyde-3-phosphate dehydrogenase chloroplastic [Guillardia theta gn gapc1 pe 2 sv 1]	6.57e-176
Skeletonema-dohrnii-SkelB-20130926|6508_1	1711.82	740.426	18.4107	43.4819	3.36437	10.4067	1.09e-65	1.38e-62	P25697	Phosphoribulokinase chloroplastic [Arabidopsis thaliana gn at1g32060 pe 1 sv 1]	2.44e-152
Skeletonema-dohrnii-SkelB-20130926|6710_1	2093.86	365.244	1202.25	0	2.6008	11.1673	7.83e-52	4.66e-49	P19799	Trypsin [Xenopus laevis pe 2 sv 1]	2.09e-50
Skeletonema-dohrnii-SkelB-20130926|7177_1	4804.28	1154.5	170.915	134.554	4.0095	10.1933	6.96e-75	1.59e-71	P13106	Ferredoxin [Bumilleriopsis filiformis pe 1 sv 1]	2.94e-46
Skeletonema-dohrnii-SkelB-20130926|7538_1	1589.3	381.968	0	0	4.23104	9.1868	1.56e-53	1.05e-50	O23877	Ferredoxin--nadp reductase embryo isozyme chloroplastic [Oryza sativa subsp. japonica gn [07g0147900 pe 1 sv 1]	2.15e-53
Skeletonema-dohrnii-SkelB-20130926|7589_1	679.904	215.809	1541.44	0	0.802734	10.194	2.08e-06	3e-05	O32150	Extracellular ribonuclease [Bacillus subtilis (strain 168) gn bsn pe 3 sv 1]	6.94e-30
Skeletonema-dohrnii-SkelB-20130926|7908_1	2272.36	516.583	0	0	4.33693	10.6817	2.7e-99	1.55e-95	Q0PAS0	Fructose-bisphosphate aldolase [Campylobacter jejuni subsp. jejuni serotype o	4.6e-158
Skeletonema-dohrnii-SkelB-20130926|8171_1	6530.54	3927.37	5631.09	2930.59	1.55688	11.2506	4.79e-20	3.61e-18	Q42395	Fucoxanthin-chlorophyll a-c binding protein chloroplastic [Odontella sinensis gn fcpa pe 2 sv 1]	3.09e-49
Skeletonema-dohrnii-SkelB-20130926|8664_1	741.333	445.325	2149.74	0	0.351062	9.23347	0.0347913	0.13371	Q6PEC4	S-phase kinase-associated protein 1 [Rattus norvegicus gn skp1 pe 2 sv 3]	6.81e-56
Skeletonema-menzelii-CCMP793-20130923|10441_1	4.02965	2263.83	0	3495.35	-7.11362	7.65998	5.05e-11	1.57e-09	Q8TGM7	Putative uncharacterized protein art2 [Saccharomyces cerevisiae (strain atcc 204508 / s288c) gn art2 pe 5 sv 1]	1.08e-28
Skeletonema-menzelii-CCMP793-20130923|105671_1	1471.59	695.348	1624.64	0	1.51849	10.003	1.73e-16	9.65e-15	P22589	Polyubiquitin [Phytophthora infestans pe 1 sv 2]	3.84e-155
Skeletonema-menzelii-CCMP793-20130923|3784_1	1562.64	1144.36	27.9988	0	2.6409	10.3751	2.16e-46	9.24e-44	O09452	Glyceraldehyde-3-phosphate dehydrogenase chloroplastic [Guillardia theta gn gapc1 pe 2 sv 1]	8.55e-177
Thalassiosira-antarctica-CCMP982-20140214|2825_1	1575.7	1387.22	150.738	1322.32	1.96653	9.53678	8.56e-20	6.37e-18	Q42395	Fucoxanthin-chlorophyll a-c binding protein chloroplastic [Odontella sinensis gn fcpa pe 2 sv 1]	1.1e-66
Thalassiosira-rotula-CCMP3096-20130909|1843_1	639.607	2123.36	3003.09	5009.47	-1.11801	11.2768	1.08e-08	2.34e-07	P11857	Tubulin beta chain [Stylonychia lemnae gn tubb1 pe 3 sv 1]	0
Thalassiosira-rotula-CCMP3096-20130909|18692_1	1677.79	5343.74	8053.24	9892.77	-1.02523	11.9305	6.78e-08	1.28e-06	P28287	Tubulin alpha chain [Oxytricha granulifera pe 3 sv 1]	2.17e-168
Thalassiosira-rotula-GSO102-20130909|35353_1	1841.24	1260.65	0	1224.21	2.4626	10.656	3.51e-40	1.03e-37	A0T0W2	Photosystem q(b) protein [Thalassiosira pseudonana gn psba pe 3 sv 1]	0

## Sheet: Dataset 4
Dataset 4. Genes involved in photosynthesis and ATP synthesis in P. donghaiense from T0 through T3. Shown are expression levels (FPKM) and functional annotation information of these genes.
gene_id	Gene Length	T0_fpkm	T1_fpkm	T2_fpkm	T3_fpkm	Swissprot ID	KO_ID	NR Description [Blast species]	Swissprot Description [Blast species]	log FC (T0/T123)	logCPM	PValue	FDR
comp100074_c3	847	88.1905	2972.37	2931.63	3026.5	P08212	K02110	chloroplast ATP synthase subunit C [Alexandrium affine]	ATP synthase subunit c, chloroplastic [Pisum sativum]	-4.57488	10.787	1.66e-51	4.72e-48
comp100169_c0	1250	34.1474	183.576	173.166	113.07	Q00825	K02108	ATP synthase CF0 A chain subunit IV [Kryptoperidinium foliaceum]	ATP synthase subunit a, chloroplastic [Odontella sinensis]	-1.67598	7.24173	0.000284068	0.00489837
comp100183_c1	1161	4.59563	97.6524	103.627	28.7424	P49481	K02692	photosystem I protein subunit II [Durinskia baltica]	Photosystem I reaction center subunit II [Odontella sinensis]	-3.48963	6.04899	7.54e-05	0.00171054
comp100369_c1	770	0	179.927	229.031	204.855	Q9ZFU3	K02693	chloroplast photosystem I protein E [Heterocapsa triquetra]	Photosystem I reaction center subunit IV [Mastigocladus laminosus]	-12.3816	6.83202	3.76e-17	1.62e-14
comp100508_c0	833	25.6208	276.291	328.983	135.356	P51260	K02114	ATP synthase CF1 epsilon subunit [Heterocapsa triquetra]	ATP synthase epsilon chain, chloroplastic [Porphyra purpurea]	-2.72977	7.23856	2.94e-07	1.7e-05
comp100609_c0	1645	0	458.185	609.949	590.292	Q40297	K08907	light-harvesting protein, partial [Symbiodinium sp. clade C3]	Fucoxanthin-chlorophyll a-c binding protein A, chloroplastic [Macrocystis pyrifera]	-14.9122	9.30471	2.34e-46	5.32e-43
comp100620_c0	1419	105.282	9863.02	13539.1	10866.9	P51874	--	chloroplast peridinin-chlorophyll a-binding protein precursor [Alexandrium tamarense]	Peridinin-chlorophyll a-binding protein, chloroplastic [Symbiodinium sp.]	-6.25222	13.4461	8.44e-112	6.39e-108
comp100658_c1	829	0	146.334	223.274	255.944	P51874	--	peridinin chlorophyll-a binding protein apoprotein precursor [Symbiodinium kawagutii]	Peridinin-chlorophyll a-binding protein, chloroplastic [Symbiodinium sp.]	-12.5307	6.96952	2.81e-18	1.36e-15
comp101009_c2	1684	0	71.4986	77.5501	35.7091	Q08584	--	light-harvesting protein, partial [Symbiodinium sp. clade C3]	Fucoxanthin-chlorophyll a-c binding protein A, chloroplastic [Phaeodactylum tricornutum]	-11.7411	6.23898	2.87e-13	7.23e-11
comp101009_c3	659	24.2892	298.318	398.682	387.642	--	--	light-harvesting protein, partial [Symbiodinium sp. clade C3]	--	-3.39391	7.44794	6.1e-10	7.81e-08
comp101074_c1	1566	10.2213	105.121	82.737	19.8545	Q85FP8	K02699	chloroplast photosystem I subunit XI [Heterocapsa triquetra]	Photosystem I reaction center subunit XI [Cyanidioschyzon merolae]	-2.19552	6.36289	0.000695256	0.0097857
comp101211_c0	1316	16.2174	94.7659	95.1336	52.7912	Q25691	K02147	vacuolar ATP synthase subunit b, putative [Perkinsus marinus ATCC 50983]	V-type proton ATPase subunit B [Plasmodium falciparum]	-1.78489	6.37565	0.00397547	0.0375246
comp101285_c1	1032	62.041	593.458	728.132	474.102	Q4G368	K02720	cytochrome c550 [Aureococcus anophagefferens]	Cytochrome c-550 [Emiliania huxleyi]	-2.75292	8.80608	2.67e-15	9.07e-13
comp101542_c1	995	42.8987	464.665	493.482	517.715	Q3MDW2	K08906	chloroplast cytochrome c6 [Heterocapsa triquetra]	Cytochrome c6 [Anabaena variabilis]	-3.01904	8.47858	9.68e-15	3.06e-12
comp101619_c0	1700	122.403	597.417	294.276	170.434	Q6Y9H0	--	ribulose 1,5-bisphosphate carboxylase oxygenase large subunit, partial [Prorocentrum minimum]	Ribulose bisphosphate carboxylase (Fragment) [Prorocentrum minimum GN=rbcL PE=2 SV=1]	-1.01154	8.90941	0.000216609	0.00396688
comp101625_c1	3234	0	34.0053	34.1814	15.0023	P08976	--	light-harvesting protein, partial [Symbiodinium sp. clade C3]	Light-harvesting complex I LH38 proteins (Fragment) [Euglena gracilis]	-11.5264	6.03992	3.2e-12	6.8e-10
comp101637_c0	1108	19.2618	609.03	623.432	407.456	P10770	K02639	chloroplast ferredoxin [Alexandrium fundyense]	Ferredoxin [Peridinium bipes]	-4.30843	8.73577	2.99e-23	2.41e-20
comp101689_c0	1145	0	274.079	227.664	142.537	Q9SBN3	K02636	chloroplast cytochrome b6 [Heterocapsa triquetra]	Cytochrome b6-f complex iron-sulfur subunit, chloroplastic [Volvox carteri]	-13.0061	7.4407	2.28e-22	1.74e-19
comp101722_c0	1939	0	609.03	870.133	1020.61	P51874	--	peridinin chlorophyll-a binding protein [Symbiodinium sp. CS-156-b1]	Peridinin-chlorophyll a-binding protein, chloroplastic [Symbiodinium sp.]	-15.7485	10.1342	1.04e-61	4.38e-58
comp101787_c0	1688	12.6434	121.837	117.725	61.6007	Q8M9X2	K02634	chloroplast cytochrome f [Heterocapsa triquetra]	Apocytochrome f [Chaetosphaeridium globosum]	-2.45739	6.98544	1.13e-05	0.000359076
comp101919_c0	1452	7.34921	1426.71	1033.61	715.737	--	--	delta carbonic anhydrase 2 [Lingulodinium polyedrum]	--	-6.65315	10.0499	2.56e-52	7.65e-49
comp101958_c0	2586	8.25294	149.149	153.888	66.8104	P85194	K02716	oxygen evolving enhancer 1 precursor [Heterocapsa triquetra]	Oxygen-evolving enhancer protein 1, chloroplastic [Helianthus annuus]	-3.3677	7.83595	4.41e-12	9.06e-10
comp102079_c1	979	21.7999	267.744	177.773	44.672	Q00598	K02641	chloroplast ferredoxin-NADP (+) reductase [Heterocapsa triquetra]	Ferredoxin--NADP reductase, cyanelle [Cyanophora paradoxa]	-2.35309	6.89913	2.75e-05	0.000741863
comp102079_c3	905	11.7912	359.541	370.416	191.286	Q55318	K02641	chloroplast ferredoxin-NADP (+) reductase [Heterocapsa triquetra]	Ferredoxin--NADP reductase [Synechocystis sp. ]	-4.17284	7.62966	4.42e-13	1.07e-10
comp39764_c0	2058	0	26.8837	28.9803	27.1721	Q40297	--	light-harvesting protein, partial [Symbiodinium sp. clade C3]	Fucoxanthin-chlorophyll a-c binding protein A, chloroplastic [Macrocystis pyrifera]	-10.9172	5.44661	5.84e-09	5.76e-07
comp43076_c0	562	56.9629	1608.63	1801.82	1791.04	P51340	K02637	cytochrome b6/f complex subunit IV [Heterocapsa triquetra]	Cytochrome b6-f complex subunit 4 [Porphyra purpurea]	-4.42473	9.42491	6.7e-32	8.65e-29
comp45926_c0	385	0	18.2577	36.0574	31.9485	Q55AH5	K02151	hypothetical protein TREMEDRAFT_34077 [Tremella mesenterica DSM 1558]	V-type proton ATPase subunit F [Dictyostelium discoideum]	-8.58381	3.28038	0.00744964	0.0588882
comp48582_c0	791	0	37.8393	39.0001	37.0036	P00108	K08906	cytochrome c553 (chloroplast) [Nannochloropsis gaditana]	Cytochrome c6 [Petalonia fascia]	-9.99526	4.5921	5.32e-06	0.000191556
comp53424_c0	932	45.7985	440.603	865.562	722.691	P31476	K02112	ATP synthase beta subunit [Podostemum ceratophyllum]	ATP synthase subunit beta, chloroplastic [Euglena gracilis]	-3.37714	8.82057	2.65e-19	1.48e-16
comp53527_c0	1112	1041.19	9648.86	12178	14745.2	Q9MSC2	K02703	photosystem II D1 [Lingulodinium polyedrum]	Photosystem Q(B) protein [Heterocapsa rotundata]	-3.05401	13.2523	4.33e-46	9.45e-43
comp53544_c0	1139	299.801	3447.82	4159.71	4952.08	A0T0T0	K02706	photosystem II protein D2 [Lingulodinium polyedrum]	Photosystem II D2 protein [Thalassiosira pseudonana]	-3.30753	11.7369	2.75e-44	5.39e-41
comp62582_c0	386	0	176.817	143.856	96.4823	Q55AH5	K02151	H+-or Na+-translocating f-type, v-type and A-type ATPase superfamily [Micromonas pusilla CCMP1545]	V-type proton ATPase subunit F [Dictyostelium discoideum]	-10.7995	5.35642	9.47e-09	8.83e-07
comp63112_c0	440	0	14.4295	39.1456	27.4372	Q41773	K02155	vacuolar ATP synthase 16 kDa proteolipid subunit, putative [Perkinsus marinus ATCC 50983]	V-type proton ATPase 16 kDa proteolipid subunit (Fragment) [Zea mays]	-8.65573	3.36345	0.00355842	0.0340521
comp63112_c1	248	0	52.1157	24.8783	18.8287	Q43362	K02155	hypothetical protein NCLIV_049080 [Neospora caninum Liverpool]	V-type proton ATPase 16 kDa proteolipid subunit [Pleurochrysis carterae]	-7.98837	2.82956	0.0196626	0.119174
comp68944_c0	1516	140.779	1243.83	2441.2	2571.85	P09193	K02705	photosystem II CP43 protein [Prorocentrum dentatum]	Photosystem II 44 kDa reaction center protein [Synechocystis sp.]	-3.39042	11.1403	3.25e-41	5.77e-38
comp70338_c0	202	0	241.342	176.899	93.0293	P10770	K02639	chloroplast ferredoxin [Alexandrium fundyense]	Ferredoxin [Peridinium bipes]	-10.1295	4.75714	1.15e-06	5.4e-05
comp78114_c3	2455	0	7.11188	3.97918	1.20617	Q9SJT7	K02154	vacuolar proton translocating ATPase 116 kDa subunit A isoform, putative [Perkinsus marinus ATCC 50983]	Vacuolar proton ATPase a2 [Arabidopsis thaliana]	-8.2484	3.12191	0.0046409	0.042102
comp80578_c0	1347	11.8831	180.962	192.759	181.531	Q40300	--	light-harvesting protein, partial [Symbiodinium sp. clade C3]	Fucoxanthin-chlorophyll a-c binding protein F, chloroplastic (Fragment) [Macrocystis pyrifera]	-3.45584	7.50819	1.93e-10	2.76e-08
comp84306_c0	919	0	44.4122	42.2399	20.4482	P29610	K00413	cytochrome c1 precursor [Plasmodium gallinaceum]	Cytochrome c1-2, heme protein, mitochondrial (Fragment) [Solanum tuberosum]	-10.0574	4.69073	2.05e-06	8.64e-05
comp89110_c0	1316	0	35.4941	18.1672	19.8183	P49729	K00411	mitochondrial ubiquinol cytochrome c reductase reiske Fe-S [Karlodinium micrum]	Cytochrome b-c1 complex subunit Rieske-1, mitochondrial (Fragment) [Nicotiana tabacum]	-10.0838	4.68686	3.63e-06	0.00013957
comp92125_c0	1155	0	89.718	133.101	78.8851	Q9LR64	K08902	hypothetical protein AURANDRAFT_7494, partial [Aureococcus anophagefferens]	Thylakoid lumenal protein At1g03610, chloroplastic [Arabidopsis thaliana]	-11.9201	6.39991	3.08e-14	9.19e-12
comp92682_c1	1281	4.16512	110.277	124.223	89.4409	Q40300	--	light-harvesting protein, partial [Symbiodinium sp. clade C3]	Fucoxanthin-chlorophyll a-c binding protein F, chloroplastic (Fragment) [Macrocystis pyrifera]	-4.17424	6.66555	1.25e-07	8.24e-06
comp92842_c0	1652	64.5947	1013.1	1892.74	1320.63	O78511	K02704	PSII CP47 apoprotein [Heterocapsa triquetra]	Photosystem II CP47 chlorophyll apoprotein [Guillardia theta]	-3.93308	10.6713	4.8e-43	8.79e-40
comp92842_c1	1604	59.875	683.64	1241.46	683.129	P08449	K02111	ATP synthase CF1 subunit alpha [Heterocapsa triquetra]	ATP synthase subunit alpha [Synechococcus sp.]	-3.33802	9.94371	4.17e-29	4.79e-26
comp92842_c2	2217	74.6059	613.767	943.423	702.144	Q9XQV3	K02689	Photosystem I P700 chlorophyll a apoprotein A1	Photosystem I P700 chlorophyll a apoprotein A1 [Heterocapsa triquetra]	-2.8238	10.2306	6.05e-26	5.87e-23
comp93639_c0	1245	0	18.0306	17.7578	17.2894	P54611	K02150	vacuolar ATP synthase subunit E, putative [Toxoplasma gondii ME49]	V-type proton ATPase subunit E [Drosophila melanogaster]	-9.55157	4.18345	8.66e-05	0.00188943
comp94098_c0	883	6.0425	93.9866	120.24	65.3935	Q0IDV2	K02691	Photosystem I subunit VII [Paulinella chromatophora]	Photosystem I iron-sulfur center [Synechococcus sp. ]	-3.40709	5.95706	0.000176254	0.0033736
comp95439_c0	679	0	191.351	269.191	357.103	--	--	light-harvesting protein, partial [Symbiodinium sp. clade C3]	--	-12.6358	7.06896	5.02e-19	2.69e-16
comp95558_c0	729	0	391.601	551.531	428.847	--	--	light-harvesting protein, partial [Symbiodinium sp. clade C3]	--	-13.4566	7.87392	1.25e-26	1.3e-23
comp96253_c0	1542	0	46.9085	56.8501	36.2647	Q8RU33	K02146	vacuolar ATP synthase subunit D, putative [Toxoplasma gondii ME49]	Probable V-type proton ATPase subunit d [Oryza sativa subsp. Japonica]	-11.2287	5.75042	1.52e-10	2.24e-08
comp96367_c0	1316	0	40.8355	32.6228	21.4626	Q40300	--	light-harvesting protein, partial [Symbiodinium sp. clade C3]	Fucoxanthin-chlorophyll a-c binding protein F, chloroplastic (Fragment) [Macrocystis pyrifera]	-10.4275	5.016	2.14e-07	1.3e-05
comp96507_c0	782	0	71.6202	69.0357	40.9248	Q40300	--	light-harvesting protein, partial [Symbiodinium sp. clade C3]	Fucoxanthin-chlorophyll a-c binding protein F, chloroplastic (Fragment) [Macrocystis pyrifera]	-10.6104	5.18468	4.1e-08	3.16e-06
comp96765_c1	796	0	96.8526	132.413	87.8501	Q40300	--	light-harvesting protein, partial [Symbiodinium sp. clade C3]	Fucoxanthin-chlorophyll a-c binding protein F, chloroplastic (Fragment) [Macrocystis pyrifera]	-11.4591	5.9633	1.73e-11	3.04e-09
comp96834_c1	284	112.722	3043.55	3979.24	6121.61	Q6B8K4	K02707	cytochrome b559 alpha subunit [Heterocapsa triquetra]	Cytochrome b559 subunit alpha [Gracilaria tenuistipitata var. liui]	-4.79478	9.78588	5.34e-39	8.54e-36
comp96922_c0	1519	3.51252	180.175	278.4	239.702	Q40296	--	light-harvesting protein, partial [Symbiodinium sp. clade C3]	Fucoxanthin-chlorophyll a-c binding protein B, chloroplastic [Macrocystis pyrifera]	-5.53913	7.9692	3.15e-19	1.76e-16
comp98793_c2	1161	0	140.424	173.377	95.6444	Q1XDU4	K02694	chloroplast photosystem I, subunit III [Heterocapsa triquetra]	Photosystem I reaction center subunit III [Porphyra yezoensis]	-12.3658	6.82577	3.37e-17	1.49e-14
comp99572_c0	1114	0	275.803	296.768	209.89	P80484	--	chloroplast soluble peridinin-chlorophyll a-binding protein precursor [Symbiodinium sp. clade B isolate Pe]	Peridinin-chlorophyll a-binding protein 1, chloroplastic [Amphidinium carterae]	-13.253	7.67758	1.39e-24	1.21e-21
comp99588_c0	954	0	855.181	530.859	202.472	P51873	--	Chain M, Peridinin-Chlorophyll-Protein [Amphidinium Carterae]	Peridinin-chlorophyll a-binding protein 2, chloroplastic [Amphidinium carterae]	-14.036	8.44635	1.33e-33	1.8e-30
comp99722_c0	1201	0	168.032	173.81	167.374	Q40300	--	light-harvesting protein, partial [Symbiodinium sp. clade C3]	Fucoxanthin-chlorophyll a-c binding protein F, chloroplastic (Fragment) [Macrocystis pyrifera]	-12.7547	7.19127	4.07e-20	2.45e-17
comp99961_c2	775	0	351.68	141.309	62.456	Q40301	--	light-harvesting protein, partial [Symbiodinium sp. clade C3]	Fucoxanthin-chlorophyll a-c binding protein E, chloroplastic [Macrocystis pyrifera]	-12.2112	6.68792	2.68e-16	1.04e-13
comp99992_c0	1003	5.31957	658.092	797.37	515.97	P83391	K08906	chloroplast cytochrome c6 [Heterocapsa triquetra]	Cytochrome c6 [Cladophora glomerata]	-6.42618	8.83852	8.57e-32	1.09e-28

## Sheet: Dataset 5
Datase 5. Genes annotated as rhodopsin in the metatranscriptomes generated in this study.
gene_id	Hit.id	Hit.def	Bit.score	Evalue	Identity
CL1Contig2892	gi|119713358|gb|ABL97421.1|	pop proteorhodopsin	233.417	1.05558e-76	131
CL1Contig6320	gi|348167211|gb|AEP68177.1|	rhodopsin 1	121.709	3.19077e-36	57
CL1Contig6717	gi|348167211|gb|AEP68177.1|	rhodopsin 1	189.889	1.22792e-61	107
CL1Contig6718	gi|348167211|gb|AEP68177.1|	rhodopsin 1	140.969	6.2288e-44	80
CL1Contig6876	gi|27450749|gb|AAO14677.1|AF508258_1	rhodopsin	259.61	1.31225e-88	152
CL1Contig6957	gi|119094158|gb|ABL60988.1|	proteorhodopsin	302.753	4.10887e-105	150
CL1Contig7127	gi|119713495|gb|ABL97548.1|	pop proteorhodopsin	147.517	8.68143e-47	70
CL1Contig7128	gi|119713358|gb|ABL97421.1|	pop proteorhodopsin	219.164	4.66271e-73	114
CL1Contig7130	gi|157093551|gb|ABV22430.1|	rhodopsin	107.457	5.67547e-32	54
CL1Contig7131	gi|27450749|gb|AAO14677.1|AF508258_1	rhodopsin	157.918	2.60441e-50	85
CL1Contig7175	gi|27450749|gb|AAO14677.1|AF508258_1	rhodopsin	308.145	2.9238e-106	180
CL1Contig7316	gi|119094158|gb|ABL60988.1|	proteorhodopsin	105.145	1.19203e-30	50
CL1Contig7317	gi|119094158|gb|ABL60988.1|	proteorhodopsin	149.058	3.00624e-47	79
CL1Contig7321	gi|119094158|gb|ABL60988.1|	proteorhodopsin	296.204	6.94829e-102	148
CL1Contig7530	gi|119094158|gb|ABL60988.1|	proteorhodopsin	260.381	3.98604e-88	131
CL1Contig9640	gi|119094158|gb|ABL60988.1|	proteorhodopsin	109.768	8.64594e-33	51
CL1Contig10278	gi|119713227|gb|ABL97294.1|	pop proteorhodopsin	184.496	1.9146e-60	87
CL1Contig10324	gi|68164586|gb|AAY87315.1|	proteorhodopsin	175.637	1.85524e-56	87
CL1Contig11939	gi|348167213|gb|AEP68178.1|	rhodopsin 2	66.2402	2.01576e-17	30
CL1Contig15170	gi|119094158|gb|ABL60988.1|	proteorhodopsin	286.574	3.66712e-98	147
CL1Contig15537	gi|324096618|gb|ADY17809.1|	rhodopsin type II	75.485	3.20192e-20	36
CL1Contig16978	gi|67906693|gb|AAY82778.1|	predicted proteorhodopsin	268.47	1.77084e-91	138
CL1Contig16979	gi|119094158|gb|ABL60988.1|	proteorhodopsin	256.529	1.41994e-87	128
CL1Contig17058	gi|348167211|gb|AEP68177.1|	rhodopsin 1	271.552	2.112e-92	149
CL1Contig17059	gi|348167211|gb|AEP68177.1|	rhodopsin 1	203.371	4.34199e-67	116
CL1Contig17060	gi|348167211|gb|AEP68177.1|	rhodopsin 1	270.781	6.42642e-92	148
CL1Contig17079	gi|119094158|gb|ABL60988.1|	proteorhodopsin	208.379	3.29748e-69	112
CL1Contig17160	gi|119094158|gb|ABL60988.1|	proteorhodopsin	253.447	1.76659e-85	136
CL1Contig19234	gi|380492413|emb|CCF34620.1|	bacteriorhodopsin	64.6994	8.02798e-16	32
CL1Contig19389	gi|119094158|gb|ABL60988.1|	proteorhodopsin	235.343	1.18136e-79	119
CL1Contig19890	gi|324096618|gb|ADY17809.1|	rhodopsin type II	139.813	2.08761e-42	86
CL1Contig20574	gi|29470276|gb|AAO73933.1|	proteorhodopsin	79.7221	9.43224e-21	54
CL1Contig22230	gi|119094158|gb|ABL60988.1|	proteorhodopsin	291.582	1.15119e-99	145
CL1Contig22824	gi|119094158|gb|ABL60988.1|	proteorhodopsin	219.55	2.58329e-73	109
CL1Contig22982	gi|348167211|gb|AEP68177.1|	rhodopsin 1	272.322	1.08012e-92	146
CL1Contig22983	gi|348167211|gb|AEP68177.1|	rhodopsin 1	100.908	2.24301e-29	62
CL1Contig22995	gi|348167211|gb|AEP68177.1|	rhodopsin 1	163.31	1.38524e-51	92
CL1Contig23238	gi|119713358|gb|ABL97421.1|	pop proteorhodopsin	176.792	5.24449e-57	98
CL1Contig23535	gi|119094158|gb|ABL60988.1|	proteorhodopsin	134.806	5.28741e-42	65
CL1Contig23575	gi|348167211|gb|AEP68177.1|	rhodopsin 1	145.206	6.82027e-46	83
CL1Contig23916	gi|229358651|gb|ACQ57517.1|	putative proteorhodopsin	188.348	2.22452e-63	96
CL1Contig24064	gi|119094158|gb|ABL60988.1|	proteorhodopsin	221.861	4.29827e-75	108
CL1Contig24817	gi|119094185|gb|ABL61007.1|	proteorhodopsin	137.117	2.34417e-42	63
CL1Contig24818	gi|116294080|gb|ABJ98229.1|	putative proteorhodopsin	127.487	1.20342e-40	64
CL1Contig24959	gi|348167211|gb|AEP68177.1|	rhodopsin 1	258.07	1.46322e-86	142
CL1Contig25201	gi|348167211|gb|AEP68177.1|	rhodopsin 1	268.085	1.44644e-90	145
CL1Contig25332	gi|348167211|gb|AEP68177.1|	rhodopsin 1	101.293	7.51664e-29	49
CL1Contig25349	gi|119094158|gb|ABL60988.1|	proteorhodopsin	136.732	1.53336e-42	65
CL1Contig25350	gi|119094158|gb|ABL60988.1|	proteorhodopsin	290.426	3.88824e-100	146
CL1Contig25590	gi|119713227|gb|ABL97294.1|	pop proteorhodopsin	246.899	2.54215e-83	117
CL1Contig25591	gi|119713227|gb|ABL97294.1|	pop proteorhodopsin	249.98	5.27795e-82	118
CL1Contig25938	gi|157093551|gb|ABV22430.1|	rhodopsin	69.3218	1.73044e-18	33
CL4Contig171	gi|373427781|gb|AEY68834.1|	rhodopsin 3 GtR3	105.531	6.13763e-30	65
CL66Contig37	gi|374073681|gb|AEF32712.2|	rhodopsin	356.295	6.61645e-125	208
CL132Contig14	gi|333440757|gb|AEF32711.1|	rhodopsin	117.857	6.08668e-36	62
CL282Contig13	gi|348167213|gb|AEP68178.1|	rhodopsin 2	85.5001	3.41356e-23	39
CL282Contig14	gi|348167213|gb|AEP68178.1|	rhodopsin 2	88.5817	3.61837e-25	45
CL282Contig15	gi|348167211|gb|AEP68177.1|	rhodopsin 1	179.104	4.29037e-58	103
CL417Contig14	gi|27450749|gb|AAO14677.1|AF508258_1	rhodopsin	426.787	1.19293e-152	230
CL418Contig11	gi|324096618|gb|ADY17809.1|	rhodopsin type II	236.498	5.38388e-77	136
CL1555Contig5	gi|310801701|gb|EFQ36594.1|	bacteriorhodopsin	55.0694	1.4687e-12	34
CL1555Contig6	gi|373427781|gb|AEY68834.1|	rhodopsin 3 GtR3	114.775	2.21744e-31	79
CL1936Contig1	gi|27450749|gb|AAO14677.1|AF508258_1	rhodopsin	343.199	2.31347e-120	189
CL1936Contig5	gi|27450749|gb|AAO14677.1|AF508258_1	rhodopsin	338.191	3.59887e-118	184
CL2296Contig1	gi|157093543|gb|ABV22426.1|	rhodopsin	376.326	2.54101e-132	207
CL2296Contig2	gi|27450749|gb|AAO14677.1|AF508258_1	rhodopsin	359.377	8.7039e-126	193
CL2296Contig3	gi|324096616|gb|ADY17808.1|	rhodopsin type II	295.049	6.03645e-103	168
CL2448Contig7	gi|27450749|gb|AAO14677.1|AF508258_1	rhodopsin	115.546	3.11686e-35	55
CL2760Contig1	gi|348167211|gb|AEP68177.1|	rhodopsin 1	195.667	2.09626e-64	91
CL2852Contig5	gi|348167211|gb|AEP68177.1|	rhodopsin 1	121.324	1.17947e-34	66
CL5424Contig1	gi|348167211|gb|AEP68177.1|	rhodopsin 1	192.586	4.63364e-63	111
CL5424Contig4	gi|348167211|gb|AEP68177.1|	rhodopsin 1	157.918	1.12583e-49	89
CL5580Contig1	gi|503645880|ref|WP_013879956.1|	sensory rhodopsin-2	71.2478	3.369e-17	55
CL6856Contig2	gi|348167213|gb|AEP68178.1|	rhodopsin 2	93.9745	3.7884e-27	44
CL6856Contig3	gi|348167213|gb|AEP68178.1|	rhodopsin 2	140.584	2.11156e-44	69
CL7589Contig1	gi|348167213|gb|AEP68178.1|	rhodopsin 2	98.9821	2.10923e-28	48
CL7824Contig2	gi|27450749|gb|AAO14677.1|AF508258_1	rhodopsin	234.572	7.16839e-79	115
CL8878Contig4	gi|159487203|ref|XP_001701623.1|	chlamyopsin-5 sensory rhodopsin	120.553	2.43708e-31	62
CL9899Contig2	gi|348167211|gb|AEP68177.1|	rhodopsin 1	270.781	2.15672e-92	142
CL10564Contig2	gi|373427781|gb|AEY68834.1|	rhodopsin 3 GtR3	72.7886	1.45388e-18	47
CL11372Contig2	gi|348167211|gb|AEP68177.1|	rhodopsin 1	96.2857	2.99257e-28	45
CL14800Contig2	gi|119094158|gb|ABL60988.1|	proteorhodopsin	220.705	1.66781e-74	107
CL15123Contig1	gi|348167211|gb|AEP68177.1|	rhodopsin 1	273.092	4.69951e-93	144
CL15652Contig1	gi|348167211|gb|AEP68177.1|	rhodopsin 1	201.83	5.67873e-67	109
CL15652Contig3	gi|348167211|gb|AEP68177.1|	rhodopsin 1	184.882	3.17082e-60	102
CL17136Contig2	gi|348167213|gb|AEP68178.1|	rhodopsin 2	118.627	4.87842e-36	58
CL17437Contig2	gi|229358631|gb|ACQ57507.1|	putative proteorhodopsin	148.673	1.03406e-48	72
CL19598Contig1	gi|37913013|gb|AAR05342.1|	proteorhodopsin	108.612	7.46667e-31	56
CL21085Contig1	gi|470375408|ref|XP_004333186.1|	molluscan rhodopsin family protein	73.1738	1.92547e-18	56
CL21379Contig1	gi|310801701|gb|EFQ36594.1|	bacteriorhodopsin	70.0922	2.91858e-17	40
CL22226Contig1	gi|470375408|ref|XP_004333186.1|	molluscan rhodopsin family protein	88.1965	7.79797e-24	57
CL22630Contig1	gi|119094185|gb|ABL61007.1|	proteorhodopsin	196.823	8.88766e-64	95
CL24153Contig1	gi|348167211|gb|AEP68177.1|	rhodopsin 1	162.925	6.54587e-52	91
CL24461Contig1	gi|348167211|gb|AEP68177.1|	rhodopsin 1	261.536	1.90502e-88	144
CL25732Contig1	gi|348167213|gb|AEP68178.1|	rhodopsin 2	85.5001	4.87123e-23	39
CL27674Contig2	gi|27450749|gb|AAO14677.1|AF508258_1	rhodopsin	257.684	4.50004e-88	145
CL33795Contig1	gi|348167213|gb|AEP68178.1|	rhodopsin 2	65.4698	1.53213e-16	31
CL38881Contig1	gi|348167211|gb|AEP68177.1|	rhodopsin 1	144.436	1.97023e-45	75
CL43384Contig1	gi|373427781|gb|AEY68834.1|	rhodopsin 3 GtR3	107.457	2.82169e-29	74
CL43619Contig1	gi|119094158|gb|ABL60988.1|	proteorhodopsin	186.808	1.5415e-61	93
CL45193Contig1	gi|470375408|ref|XP_004333186.1|	molluscan rhodopsin family protein	83.5741	5.93819e-22	58
CL46957Contig1	gi|470375408|ref|XP_004333186.1|	molluscan rhodopsin family protein	80.1073	5.19468e-21	62
CL52620Contig1	gi|348167211|gb|AEP68177.1|	rhodopsin 1	196.052	1.5678e-64	99
CL60705Contig1	gi|27450749|gb|AAO14677.1|AF508258_1	rhodopsin	120.939	3.0845e-37	66
CL60989Contig1	gi|348167213|gb|AEP68178.1|	rhodopsin 2	84.7297	4.45312e-23	40
CL62780Contig1	gi|501862309|ref|WP_012659809.1|	capsular polysaccharide biosynthesis protein CpsH	63.929	6.1887e-16	35
CL63186Contig1	gi|348167213|gb|AEP68178.1|	rhodopsin 2	81.6481	3.81988e-22	37
CL63859Contig1	gi|348167213|gb|AEP68178.1|	rhodopsin 2	122.479	1.41959e-37	58
CL64303Contig1	gi|27450749|gb|AAO14677.1|AF508258_1	rhodopsin	269.626	1.13772e-92	151
CL65430Contig1	gi|27450749|gb|AAO14677.1|AF508258_1	rhodopsin	187.578	1.49551e-61	113
CL65617Contig1	gi|27450749|gb|AAO14677.1|AF508258_1	rhodopsin	343.199	6.67668e-120	196
CL66147Contig1	gi|333440757|gb|AEF32711.1|	rhodopsin	338.191	4.64386e-118	196
CL67705Contig1	gi|119713227|gb|ABL97294.1|	pop proteorhodopsin	118.242	2.32663e-36	54
CL70138Contig1	gi|324096612|gb|ADY17806.1|	rhodopsin type II	312.383	1.51469e-107	179
CL83088Contig1	gi|348167213|gb|AEP68178.1|	rhodopsin 2	88.5817	1.24616e-24	42
CL94915Contig1	gi|324096618|gb|ADY17809.1|	rhodopsin type II	259.996	5.50144e-86	127
CL105605Contig1	gi|348167211|gb|AEP68177.1|	rhodopsin 1	112.849	7.38323e-33	55
CL110551Contig1	gi|119094158|gb|ABL60988.1|	proteorhodopsin	125.176	3.83198e-38	58
CL114211Contig1	gi|119713292|gb|ABL97357.1|	pop proteorhodopsin	197.978	2.46176e-64	113
CL118945Contig1	gi|348167211|gb|AEP68177.1|	rhodopsin 1	327.405	1.71448e-115	160
CL120738Contig1	gi|119713779|gb|ABL97827.1|	pop proteorhodopsin	247.284	2.63759e-83	120
CL123592Contig1	gi|348167213|gb|AEP68178.1|	rhodopsin 2	97.8265	3.14682e-28	42
CL134392Contig1	gi|348167213|gb|AEP68178.1|	rhodopsin 2	81.2629	3.02267e-22	37
c1069673_g1_i1	gi|283574477|gb|ADB27774.1|	putative proteorhodopsin	161.384	4.86207e-54	73
c1360487_g1_i1	gi|119713103|gb|ABL97172.1|	pop proteorhodopsin	79.337	2.77385e-22	38
c339298_g1_i1	gi|491668633|pdb|4JQ6|A	Chain A, Crystal Structure Of Blue Light-absorbing Proteorhodopsin	48.1358	1.2461e-10	25
c424404_g1_i1	gi|27450749|gb|AAO14677.1|AF508258_1	rhodopsin	58.5362	1.30567e-14	27
c44128_g1_i1	gi|283574477|gb|ADB27774.1|	putative proteorhodopsin	88.9669	8.98546e-27	39
c537619_g1_i1	gi|374073681|gb|AEF32712.2|	rhodopsin	80.8777	1.19767e-22	39
c546208_g1_i1	gi|348167211|gb|AEP68177.1|	rhodopsin 1	70.8626	4.07085e-19	33
c550532_g1_i2	gi|119094185|gb|ABL61007.1|	proteorhodopsin	103.99	3.74649e-31	51
c562515_g1_i2	gi|348167213|gb|AEP68178.1|	rhodopsin 2	87.0409	4.6073e-24	40
c562515_g1_i4	gi|348167211|gb|AEP68177.1|	rhodopsin 1	123.635	5.96263e-37	60
c565123_g1_i2	gi|348167211|gb|AEP68177.1|	rhodopsin 1	198.364	4.03424e-65	109
c565123_g1_i3	gi|348167211|gb|AEP68177.1|	rhodopsin 1	132.88	4.16066e-41	78
c565841_g1_i2	gi|90024359|gb|ABD84705.1|	putative proteorhodopsin	106.301	2.83929e-33	50
c565875_g1_i3	gi|157093545|gb|ABV22427.1|	rhodopsin	125.176	5.85801e-39	60
c566140_g1_i2	gi|119094158|gb|ABL60988.1|	proteorhodopsin	112.464	3.63162e-34	53
c566140_g2_i3	gi|67483448|gb|AAY68044.1|	proteorhodopsin	105.916	4.07237e-33	54
c566140_g2_i4	gi|229358663|gb|ACQ57523.1|	putative proteorhodopsin	120.553	5.99661e-38	64
c566194_g1_i2	gi|119094158|gb|ABL60988.1|	proteorhodopsin	142.895	1.93818e-45	69
c566791_g1_i2	gi|119094158|gb|ABL60988.1|	proteorhodopsin	92.0485	1.74852e-26	45
c566791_g1_i3	gi|119094158|gb|ABL60988.1|	proteorhodopsin	267.314	5.89955e-91	135
c566794_g1_i5	gi|157093551|gb|ABV22430.1|	rhodopsin	73.559	5.80587e-20	36
c566916_g2_i1	gi|27450749|gb|AAO14677.1|AF508258_1	rhodopsin	172.17	7.40158e-56	86
c566916_g2_i3	gi|27450749|gb|AAO14677.1|AF508258_1	rhodopsin	103.605	7.31631e-31	49
c567297_g3_i1	gi|126843507|gb|ABO27751.1|	putative proteorhodopsin	107.457	4.02876e-33	50
c567301_g1_i2	gi|67906627|gb|AAY82724.1|	predicted proteorhodopsin	209.149	2.0295e-69	103
c567301_g2_i1	gi|119094158|gb|ABL60988.1|	proteorhodopsin	128.642	5.47328e-40	60
c567301_g2_i3	gi|119094158|gb|ABL60988.1|	proteorhodopsin	95.5153	8.33533e-28	40
c567301_g2_i4	gi|119094158|gb|ABL60988.1|	proteorhodopsin	96.2857	5.36265e-28	41
c567301_g3_i3	gi|116294154|gb|ABJ98266.1|	putative proteorhodopsin	102.449	1.59185e-31	49
c567301_g4_i1	gi|126843432|gb|ABO27718.1|	putative proteorhodopsin, partial	114.005	9.56731e-36	53
c669377_g1_i1	gi|373427781|gb|AEY68834.1|	rhodopsin 3 GtR3	45.4394	9.2125e-10	31
c692507_g1_i1	gi|119094158|gb|ABL60988.1|	proteorhodopsin	54.299	5.40559e-13	24
c692507_g1_i2	gi|119094158|gb|ABL60988.1|	proteorhodopsin	66.6254	1.67876e-17	30
c700746_g1_i1	gi|348167213|gb|AEP68178.1|	rhodopsin 2	76.2554	1.19568e-20	34
c711663_g1_i2	gi|82548293|gb|ABB82983.1|	proteorhodopsin	55.4546	2.75586e-13	23
c720718_g1_i2	gi|119094158|gb|ABL60988.1|	proteorhodopsin	100.138	9.0776e-30	46
c735776_g1_i1	gi|425477193|gb|AFX88690.1|	putative proteorhodopsin	90.8929	1.62867e-27	44
c742324_g1_i1	gi|119713227|gb|ABL97294.1|	pop proteorhodopsin	98.5969	2.09179e-29	47
c745678_g1_i1	gi|348167213|gb|AEP68178.1|	rhodopsin 2	67.3958	9.25361e-18	31
c749368_g1_i1	gi|27450749|gb|AAO14677.1|AF508258_1	rhodopsin	50.0618	1.84101e-11	23
c752741_g1_i1	gi|348167213|gb|AEP68178.1|	rhodopsin 2	98.9821	2.64155e-29	43
c784990_g2_i2	gi|126513410|gb|ABO15804.1|	putative proteorhodopsin	103.605	7.56319e-32	48
c789980_g1_i2	gi|348167211|gb|AEP68177.1|	rhodopsin 1	152.525	7.29478e-48	76
c794954_g1_i3	gi|119094158|gb|ABL60988.1|	proteorhodopsin	93.5893	4.52141e-27	47
c800006_g1_i1	gi|116294118|gb|ABJ98248.1|	putative proteorhodopsin	80.4925	5.06209e-23	36
c800640_g2_i2	gi|119094158|gb|ABL60988.1|	proteorhodopsin	98.9821	1.4028e-28	43
c800640_g2_i3	gi|119094158|gb|ABL60988.1|	proteorhodopsin	98.9821	1.65588e-28	43
c804071_g1_i4	gi|348167211|gb|AEP68177.1|	rhodopsin 1	112.464	4.17405e-34	53
c804071_g1_i5	gi|348167211|gb|AEP68177.1|	rhodopsin 1	75.0998	1.23028e-20	37
c804071_g1_i6	gi|348167213|gb|AEP68178.1|	rhodopsin 2	79.7221	2.93965e-22	38
c804340_g1_i1	gi|119094158|gb|ABL60988.1|	proteorhodopsin	58.151	2.49792e-14	24
c807560_g1_i2	gi|119094158|gb|ABL60988.1|	proteorhodopsin	216.853	3.76669e-72	104
c807560_g1_i3	gi|164698735|gb|ABY66920.1|	putative proteorhodopsin	107.071	4.12698e-33	50
c809898_g1_i2	gi|283574477|gb|ADB27774.1|	putative proteorhodopsin	111.309	1.27863e-34	64
c809898_g1_i4	gi|141534097|gb|ABO88138.1|	proteorhodopsin	92.0485	9.45442e-27	51
c810198_g1_i3	gi|119713227|gb|ABL97294.1|	pop proteorhodopsin	249.21	7.86266e-84	119
c810198_g1_i4	gi|119713227|gb|ABL97294.1|	pop proteorhodopsin	249.98	7.21765e-83	118
c810436_g2_i2	gi|119094158|gb|ABL60988.1|	proteorhodopsin	161.77	7.40607e-52	80
c810615_g1_i2	gi|157093551|gb|ABV22430.1|	rhodopsin	134.806	1.99999e-42	67
c834763_g1_i1	gi|67906693|gb|AAY82778.1|	predicted proteorhodopsin	75.8702	3.56324e-20	35
c840386_g1_i1	gi|348167211|gb|AEP68177.1|	rhodopsin 1	92.8189	4.25649e-27	45
c840386_g1_i3	gi|348167211|gb|AEP68177.1|	rhodopsin 1	97.0561	1.26849e-28	45
c840386_g1_i4	gi|348167211|gb|AEP68177.1|	rhodopsin 1	94.7449	7.7748e-28	45
c880605_g1_i1	gi|348167213|gb|AEP68178.1|	rhodopsin 2	119.013	3.91185e-36	62
c880605_g1_i2	gi|348167213|gb|AEP68178.1|	rhodopsin 2	119.013	3.87093e-36	62
c888786_g1_i1	gi|77547129|gb|ABA90531.1|	predicted proteorhodopsin	117.857	1.69571e-37	60
c888786_g2_i1	gi|119094158|gb|ABL60988.1|	proteorhodopsin	50.8322	9.89766e-12	22
c895481_g2_i3	gi|373427781|gb|AEY68834.1|	rhodopsin 3 GtR3	48.9062	1.03134e-09	30
c897759_g1_i6	gi|119094158|gb|ABL60988.1|	proteorhodopsin	290.812	1.3059e-99	146
c897759_g1_i7	gi|119094158|gb|ABL60988.1|	proteorhodopsin	292.738	2.4075e-100	147
c898546_g2_i1	gi|324096612|gb|ADY17806.1|	rhodopsin type II	98.5969	1.9877e-28	67
c900518_g2_i1	gi|348167211|gb|AEP68177.1|	rhodopsin 1	122.479	1.30446e-36	58
c901499_g1_i1	gi|119094158|gb|ABL60988.1|	proteorhodopsin	213.386	2.80341e-71	105
c901813_g1_i2	gi|119094158|gb|ABL60988.1|	proteorhodopsin	295.434	4.07118e-102	147
c904671_g2_i1	gi|119094158|gb|ABL60988.1|	proteorhodopsin	95.9005	1.20274e-27	44
c904671_g2_i2	gi|119094158|gb|ABL60988.1|	proteorhodopsin	95.9005	1.20274e-27	44
c904671_g3_i1	gi|126361790|gb|ABO10146.1|	putative proteorhodopsin	109.383	8.21178e-34	56
c906610_g3_i2	gi|348167211|gb|AEP68177.1|	rhodopsin 1	189.119	2.5955e-62	109
c906610_g3_i3	gi|348167211|gb|AEP68177.1|	rhodopsin 1	166.392	9.92145e-54	102
c906621_g1_i1	gi|119094158|gb|ABL60988.1|	proteorhodopsin	170.629	5.59835e-54	81
c906621_g1_i2	gi|68164586|gb|AAY87315.1|	proteorhodopsin	207.994	7.39163e-70	95
c906621_g1_i5	gi|119094158|gb|ABL60988.1|	proteorhodopsin	283.878	6.36229e-97	137
c910505_g1_i2	gi|119094158|gb|ABL60988.1|	proteorhodopsin	131.724	8.1166e-40	66
c911317_g1_i2	gi|348167211|gb|AEP68177.1|	rhodopsin 1	252.292	9.11253e-84	139
c913533_g1_i2	gi|157093551|gb|ABV22430.1|	rhodopsin	77.7962	2.94051e-21	38
c913635_g2_i1	gi|119094158|gb|ABL60988.1|	proteorhodopsin	107.457	2.34852e-31	46
c913635_g2_i3	gi|119094158|gb|ABL60988.1|	proteorhodopsin	125.176	1.54795e-37	57
c913921_g3_i2	gi|119094185|gb|ABL61007.1|	proteorhodopsin	114.005	1.07905e-33	64
c913921_g3_i3	gi|119094158|gb|ABL60988.1|	proteorhodopsin	109.383	4.58531e-32	62
c915411_g1_i2	gi|119094158|gb|ABL60988.1|	proteorhodopsin	123.635	2.05625e-38	57
c915441_g1_i2	gi|348167213|gb|AEP68178.1|	rhodopsin 2	69.3218	1.38849e-18	33
c916264_g1_i9	gi|348167213|gb|AEP68178.1|	rhodopsin 2	67.0106	5.51224e-17	31
c916751_g1_i2	gi|67906693|gb|AAY82778.1|	predicted proteorhodopsin	266.544	1.56979e-90	139
c916751_g1_i4	gi|119094158|gb|ABL60988.1|	proteorhodopsin	66.6254	1.79965e-17	32
c916922_g1_i2	gi|119094158|gb|ABL60988.1|	proteorhodopsin	166.777	2.15417e-53	80
c916983_g1_i4	gi|119713103|gb|ABL97172.1|	pop proteorhodopsin	192.586	3.43321e-63	94
c917526_g1_i2	gi|27450749|gb|AAO14677.1|AF508258_1	rhodopsin	194.126	1.51856e-63	122
c559186_g1_i1	gi|503645880|ref|WP_013879956.1|	sensory rhodopsin-2	53.9138	1.93413e-12	27
c789432_g1_i1	gi|324096616|gb|ADY17808.1|	rhodopsin type II	147.132	4.16885e-46	87
c766033_g1_i1	gi|27450749|gb|AAO14677.1|AF508258_1	rhodopsin	198.749	1.59486e-66	115
c821233_g1_i1	gi|27450749|gb|AAO14677.1|AF508258_1	rhodopsin	145.591	1.25839e-46	68
c774062_g1_i1	gi|157093551|gb|ABV22430.1|	rhodopsin	90.1225	4.32772e-26	42
c848644_g1_i1	gi|348167211|gb|AEP68177.1|	rhodopsin 1	376.326	2.0788e-131	183
c841145_g1_i1	gi|67483470|gb|AAY68055.1|	proteorhodopsin	147.902	9.32755e-46	82
c914367_g4_i1	gi|119094158|gb|ABL60988.1|	proteorhodopsin	153.295	6.44978e-49	73
c703749_g1_i1	gi|491668633|pdb|4JQ6|A	Chain A, Crystal Structure Of Blue Light-absorbing Proteorhodopsin	71.633	2.14354e-19	33
c903596_g1_i1	gi|684157256|ref|XP_009152506.1|	bacteriorhodopsin	58.9214	3.37076e-14	29
c649350_g1_i1	gi|348167213|gb|AEP68178.1|	rhodopsin 2	81.2629	1.77024e-21	38
c649350_g2_i1	gi|324096622|gb|ADY17811.1|	rhodopsin type II	93.5893	2.64432e-27	50
c914544_g1_i2	gi|348167213|gb|AEP68178.1|	rhodopsin 2	85.5001	3.18383e-23	39
c914544_g1_i5	gi|348167213|gb|AEP68178.1|	rhodopsin 2	85.5001	7.28747e-24	39
c876429_g1_i1	gi|324096618|gb|ADY17809.1|	rhodopsin type II	186.422	9.24643e-62	93
c551254_g1_i1	gi|27450749|gb|AAO14677.1|AF508258_1	rhodopsin	132.494	1.475e-40	66
c556005_g1_i1	gi|27450749|gb|AAO14677.1|AF508258_1	rhodopsin	134.42	1.10189e-42	64
c639142_g1_i1	gi|37913013|gb|AAR05342.1|	proteorhodopsin	102.834	1.55842e-30	58
c803902_g1_i1	gi|348167211|gb|AEP68177.1|	rhodopsin 1	80.8777	1.04988e-22	49
c823560_g1_i1	gi|348167213|gb|AEP68178.1|	rhodopsin 2	120.553	3.67639e-37	58
c913620_g1_i1	gi|684157256|ref|XP_009152506.1|	bacteriorhodopsin	35.039	6.47224e-06	27
c791845_g1_i1	gi|491668633|pdb|4JQ6|A	Chain A, Crystal Structure Of Blue Light-absorbing Proteorhodopsin	63.1586	5.90084e-16	29
c729961_g1_i1	gi|324096618|gb|ADY17809.1|	rhodopsin type II	79.7221	1.66231e-21	40
c906610_g1_i1	gi|348167213|gb|AEP68178.1|	rhodopsin 2	51.6026	3.68714e-12	24
c784266_g1_i1	gi|348167211|gb|AEP68177.1|	rhodopsin 1	84.7297	3.58841e-24	41
c911459_g2_i4	gi|324096618|gb|ADY17809.1|	rhodopsin type II	89.3521	3.06888e-25	45
c786202_g1_i1	gi|302846523|ref|XP_002954798.1|	volvoxopsin-5, sensory rhodopsin with histidine kinase domain	82.0333	1.30351e-21	42
c798568_g2_i1	gi|373427783|gb|AEY68835.1|	channelrhodopsin-1 PgChR1	56.9954	3.7652e-12	26
c906397_g1_i1	gi|119094158|gb|ABL60988.1|	proteorhodopsin	238.424	3.38476e-79	139
c860185_g1_i2	gi|119094185|gb|ABL61007.1|	proteorhodopsin	159.844	1.0159e-49	83
c453260_g1_i1	gi|302846523|ref|XP_002954798.1|	volvoxopsin-5, sensory rhodopsin with histidine kinase domain	74.3294	1.99648e-18	42
c598048_g1_i1	gi|126843303|gb|ABO27662.1|	putative proteorhodopsin	113.235	2.11597e-35	54
c866237_g1_i1	gi|27450749|gb|AAO14677.1|AF508258_1	rhodopsin	128.642	3.51313e-40	61
c902351_g3_i2	gi|373427781|gb|AEY68834.1|	rhodopsin 3 GtR3	48.521	1.1158e-09	29
c902351_g3_i3	gi|373427781|gb|AEY68834.1|	rhodopsin 3 GtR3	57.3806	1.49136e-12	38
c915560_g1_i6	gi|373427781|gb|AEY68834.1|	rhodopsin 3 GtR3	48.9062	1.26581e-10	27
c916379_g3_i2	gi|373427781|gb|AEY68834.1|	rhodopsin 3 GtR3	74.3294	8.84623e-19	45
c825564_g1_i1	gi|119094158|gb|ABL60988.1|	proteorhodopsin	90.8929	4.77444e-26	42
c1134273_g1_i1	gi|348167213|gb|AEP68178.1|	rhodopsin 2	73.559	8.24716e-20	33
c410049_g1_i1	gi|348167213|gb|AEP68178.1|	rhodopsin 2	58.9214	9.36355e-15	26
c567049_g2_i1	gi|27450749|gb|AAO14677.1|AF508258_1	rhodopsin	228.409	6.28254e-77	131
c567049_g2_i3	gi|27450749|gb|AAO14677.1|AF508258_1	rhodopsin	228.409	1.14914e-76	131
c810145_g2_i2	gi|348167211|gb|AEP68177.1|	rhodopsin 1	248.44	1.91973e-83	137
c911459_g2_i1	gi|27450749|gb|AAO14677.1|AF508258_1	rhodopsin	93.2041	1.07073e-26	45
c917017_g1_i4	gi|27450749|gb|AAO14677.1|AF508258_1	rhodopsin	330.102	2.21062e-115	185
c999223_g1_i1	gi|348167211|gb|AEP68177.1|	rhodopsin 1	92.0485	2.79299e-26	46
c634315_g1_i1	gi|348167213|gb|AEP68178.1|	rhodopsin 2	63.1586	2.22385e-16	29
c791943_g1_i1	gi|348167213|gb|AEP68178.1|	rhodopsin 2	88.9669	1.493e-25	40
c791197_g2_i1	gi|157093555|gb|ABV22432.1|	rhodopsin	69.707	1.70854e-18	37
c903941_g1_i3	gi|373427781|gb|AEY68834.1|	rhodopsin 3 GtR3	109.383	1.30309e-29	69
c514797_g1_i1	gi|157093543|gb|ABV22426.1|	rhodopsin	67.781	9.7751e-18	33
c426962_g1_i1	gi|373427781|gb|AEY68834.1|	rhodopsin 3 GtR3	53.5286	3.49484e-12	28
c426962_g2_i1	gi|503645880|ref|WP_013879956.1|	sensory rhodopsin-2	50.447	2.27017e-11	25
c884573_g1_i1	gi|348167211|gb|AEP68177.1|	rhodopsin 1	135.191	8.49104e-42	81
c897874_g1_i1	gi|348167213|gb|AEP68178.1|	rhodopsin 2	90.8929	4.82324e-26	42
c1017425_g1_i1	gi|470375408|ref|XP_004333186.1|	molluscan rhodopsin family protein	53.9138	6.51244e-13	27
c725978_g1_i1	gi|410699688|gb|AAQ16277.3|	histidine kinase rhodopsin 1	102.449	2.94255e-28	50
c773283_g1_i1	gi|156106475|gb|ABU49471.1|	putative proteorhodopsin	82.4185	2.52467e-24	38
c563995_g1_i2	gi|348167213|gb|AEP68178.1|	rhodopsin 2	84.7297	9.52156e-24	39
c564099_g1_i2	gi|348167211|gb|AEP68177.1|	rhodopsin 1	102.449	5.55428e-30	65
c855037_g1_i2	gi|119713358|gb|ABL97421.1|	pop proteorhodopsin	60.4622	4.08535e-15	31
c804071_g1_i3	gi|348167213|gb|AEP68178.1|	rhodopsin 2	110.538	2.79873e-33	57
c1202639_g1_i1	gi|119094185|gb|ABL61007.1|	proteorhodopsin	140.198	1.90105e-44	64
c876312_g2_i1	gi|29470276|gb|AAO73933.1|	proteorhodopsin	156.762	8.3642e-48	91
c780981_g2_i1	gi|348167213|gb|AEP68178.1|	rhodopsin 2	100.908	9.79287e-30	50
c889158_g1_i1	gi|348167211|gb|AEP68177.1|	rhodopsin 1	172.17	7.97169e-56	100
c916264_g1_i2	gi|348167213|gb|AEP68178.1|	rhodopsin 2	111.309	3.24106e-32	55
c916264_g1_i6	gi|348167213|gb|AEP68178.1|	rhodopsin 2	90.1225	1.46326e-25	43
c916264_g1_i7	gi|348167213|gb|AEP68178.1|	rhodopsin 2	111.309	1.73524e-32	55
c916264_g1_i8	gi|348167213|gb|AEP68178.1|	rhodopsin 2	111.309	2.85721e-32	55
c500298_g1_i1	gi|324096618|gb|ADY17809.1|	rhodopsin type II	107.842	2.60627e-32	59
c788400_g1_i1	gi|157093551|gb|ABV22430.1|	rhodopsin	85.8853	1.57224e-24	39
c538746_g1_i1	gi|119094158|gb|ABL60988.1|	proteorhodopsin	101.293	3.67922e-30	47
c511583_g1_i1	gi|348167211|gb|AEP68177.1|	rhodopsin 1	74.3294	3.43601e-20	51
c891091_g1_i1	gi|348167213|gb|AEP68178.1|	rhodopsin 2	130.568	4.00378e-40	62
c879790_g1_i1	gi|119713227|gb|ABL97294.1|	pop proteorhodopsin	58.151	3.67754e-14	28
c792862_g2_i1	gi|324096612|gb|ADY17806.1|	rhodopsin type II	223.787	1.01415e-74	128
c779076_g1_i1	gi|425477607|gb|AFX88897.1|	putative proteorhodopsin	117.857	6.17872e-38	58
c906621_g1_i3	gi|119094158|gb|ABL60988.1|	proteorhodopsin	108.997	6.81413e-33	51
c675920_g1_i1	gi|425477589|gb|AFX88888.1|	putative proteorhodopsin	93.5893	1.46023e-28	48
c804046_g1_i1	gi|119094158|gb|ABL60988.1|	proteorhodopsin	311.997	9.79118e-108	150
c791740_g1_i1	gi|157093555|gb|ABV22432.1|	rhodopsin	267.7	7.05219e-91	134
c896600_g1_i1	gi|348167211|gb|AEP68177.1|	rhodopsin 1	303.908	7.19349e-105	152
c1084098_g1_i1	gi|348167213|gb|AEP68178.1|	rhodopsin 2	91.6633	1.53261e-26	42
c588278_g1_i1	gi|27450749|gb|AAO14677.1|AF508258_1	rhodopsin	63.1586	3.0216e-16	31
c729146_g1_i1	gi|164698769|gb|ABY66937.1|	putative proteorhodopsin	150.984	2.40112e-49	72
c775628_g1_i1	gi|119094158|gb|ABL60988.1|	proteorhodopsin	112.849	1.90213e-34	49
c523105_g1_i1	gi|348167211|gb|AEP68177.1|	rhodopsin 1	200.29	5.13549e-68	97
c1047992_g1_i1	gi|324096618|gb|ADY17809.1|	rhodopsin type II	88.9669	1.69748e-25	44
c399100_g1_i1	gi|348167211|gb|AEP68177.1|	rhodopsin 1	93.2041	3.55513e-27	42
c719072_g1_i1	gi|410699688|gb|AAQ16277.3|	histidine kinase rhodopsin 1	60.4622	1.90668e-14	29
c899085_g1_i2	gi|348167211|gb|AEP68177.1|	rhodopsin 1	241.506	8.63464e-82	136
c899085_g1_i4	gi|348167211|gb|AEP68177.1|	rhodopsin 1	194.897	1.4797e-64	106
c312435_g1_i1	gi|27450749|gb|AAO14677.1|AF508258_1	rhodopsin	75.485	9.06951e-21	57
c81754_g1_i1	gi|324096618|gb|ADY17809.1|	rhodopsin type II	103.605	4.82825e-31	48
c916264_g1_i4	gi|348167213|gb|AEP68178.1|	rhodopsin 2	66.6254	4.44587e-17	31
c865296_g1_i1	gi|27450749|gb|AAO14677.1|AF508258_1	rhodopsin	134.806	1.35719e-42	63
c839202_g1_i1	gi|27450749|gb|AAO14677.1|AF508258_1	rhodopsin	244.973	3.16403e-83	144
c475510_g1_i1	gi|77547771|gb|ABA90852.1|	predicted proteorhodopsin	72.4034	2.52252e-20	35
c789014_g1_i1	gi|27450749|gb|AAO14677.1|AF508258_1	rhodopsin	52.373	3.42684e-12	23
c665267_g1_i1	gi|119094158|gb|ABL60988.1|	proteorhodopsin	100.523	6.45908e-30	46
c791197_g1_i1	gi|324096616|gb|ADY17808.1|	rhodopsin type II	131.724	1.31385e-41	63
c439759_g1_i1	gi|501862309|ref|WP_012659809.1|	capsular polysaccharide biosynthesis protein CpsH /rhodopsin	69.3218	5.14986e-17	40
c857833_g1_i1	gi|503645880|ref|WP_013879956.1|	sensory rhodopsin-2	56.225	9.71343e-13	40
c865121_g1_i1	gi|348167211|gb|AEP68177.1|	rhodopsin 1	315.464	7.22436e-109	147
c698895_g1_i1	gi|348167211|gb|AEP68177.1|	rhodopsin 1	66.6254	1.09486e-17	33
c881010_g1_i1	gi|157093551|gb|ABV22430.1|	rhodopsin	147.517	6.55399e-47	69
c912592_g2_i4	gi|348167213|gb|AEP68178.1|	rhodopsin 2	65.4698	1.00246e-16	30
c742695_g2_i1	gi|503645880|ref|WP_013879956.1|	sensory rhodopsin-2	56.225	2.26247e-13	35
c1162956_g1_i1	gi|119713227|gb|ABL97294.1|	pop proteorhodopsin	117.087	7.08291e-36	52
c862626_g2_i1	gi|119713779|gb|ABL97827.1|	pop proteorhodopsin	130.568	1.31715e-40	63
c447804_g1_i1	gi|491668633|pdb|4JQ6|A	Chain A, Crystal Structure Of Blue Light-absorbing Proteorhodopsin	65.0846	3.54166e-16	33
c862626_g2_i2	gi|491668633|pdb|4JQ6|A	Chain A, Crystal Structure Of Blue Light-absorbing Proteorhodopsin	108.612	8.30039e-33	48
c862626_g2_i3	gi|164698749|gb|ABY66927.1|	putative proteorhodopsin, partial	185.652	4.93558e-62	90
c866914_g2_i1	gi|283574477|gb|ADB27774.1|	putative proteorhodopsin	96.2857	1.84389e-29	48
c906397_g1_i3	gi|119094158|gb|ABL60988.1|	proteorhodopsin	127.487	3.27723e-39	59
c915869_g1_i2	gi|348167213|gb|AEP68178.1|	rhodopsin 2	51.6026	3.50534e-12	23
c915869_g1_i3	gi|348167211|gb|AEP68177.1|	rhodopsin 1	122.479	1.19653e-37	55
c73081_g1_i1	gi|229358697|gb|ACQ57540.1|	putative proteorhodopsin	111.694	5.64792e-35	51
c906610_g1_i3	gi|348167213|gb|AEP68178.1|	rhodopsin 2	86.6557	3.49789e-24	41
c781588_g1_i1	gi|324096618|gb|ADY17809.1|	rhodopsin type II	242.276	1.18319e-79	140
c853380_g1_i2	gi|119713227|gb|ABL97294.1|	pop proteorhodopsin	98.9821	2.05753e-29	45
c876312_g1_i1	gi|119713779|gb|ABL97827.1|	pop proteorhodopsin	213.001	1.94319e-71	102
c64223_g1_i1	gi|119094158|gb|ABL60988.1|	proteorhodopsin	55.8398	1.21967e-13	25
c916826_g1_i3	gi|27450749|gb|AAO14677.1|AF508258_1	rhodopsin	304.679	2.49121e-105	182
c789463_g1_i1	gi|149688778|gb|ABR27800.1|	proteorhodopsin	106.301	7.46609e-32	54
c458495_g1_i2	gi|348167213|gb|AEP68178.1|	rhodopsin 2	88.9669	2.09612e-25	40
c754753_g1_i1	gi|380492413|emb|CCF34620.1|	bacteriorhodopsin	114.39	1.00715e-32	84
c807560_g1_i4	gi|119094158|gb|ABL60988.1|	proteorhodopsin	91.6633	3.92083e-26	39
c851719_g1_i1	gi|27450749|gb|AAO14677.1|AF508258_1	rhodopsin	63.5438	7.67595e-16	30
c891091_g1_i2	gi|348167213|gb|AEP68178.1|	rhodopsin 2	130.183	3.44341e-40	62
c891091_g1_i3	gi|348167213|gb|AEP68178.1|	rhodopsin 2	81.6481	4.84091e-23	38
c684333_g1_i1	gi|126843406|gb|ABO27706.1|	putative proteorhodopsin	123.25	3.32824e-39	59
c383323_g1_i1	gi|470375408|ref|XP_004333186.1|	molluscan rhodopsin family protein	69.707	5.69216e-18	39
c1244662_g1_i1	gi|157093551|gb|ABV22430.1|	rhodopsin	119.013	3.52196e-37	54
c90401_g1_i1	gi|348167211|gb|AEP68177.1|	rhodopsin 1	175.637	2.86916e-58	85
c211041_g1_i1	gi|348167213|gb|AEP68178.1|	rhodopsin 2	85.5001	3.06499e-24	38
c183677_g1_i1	gi|324096618|gb|ADY17809.1|	rhodopsin type II	86.2705	9.63454e-24	45
c378950_g1_i1	gi|348167211|gb|AEP68177.1|	rhodopsin 1	94.3597	2.57511e-27	41
c906225_g3_i1	gi|348167211|gb|AEP68177.1|	rhodopsin 1	82.0333	4.82657e-23	40
c906225_g3_i2	gi|348167213|gb|AEP68178.1|	rhodopsin 2	86.2705	3.03367e-24	44
c599555_g1_i1	gi|348167213|gb|AEP68178.1|	rhodopsin 2	96.2857	3.53398e-27	47
c812365_g1_i1	gi|119713779|gb|ABL97827.1|	pop proteorhodopsin	85.8853	2.96896e-24	38
c880466_g1_i1	gi|67483470|gb|AAY68055.1|	proteorhodopsin	83.1889	2.56863e-22	51
c1005902_g1_i1	gi|348167211|gb|AEP68177.1|	rhodopsin 1	78.9518	2.03703e-21	54
c551657_g2_i2	gi|119094158|gb|ABL60988.1|	proteorhodopsin	142.51	5.63332e-45	74
c805631_g1_i1	gi|157093551|gb|ABV22430.1|	rhodopsin	115.546	8.26155e-35	70
c903596_g3_i6	gi|373427781|gb|AEY68834.1|	rhodopsin 3 GtR3	82.0333	5.31607e-22	55
c918728_g1_i1	gi|324096618|gb|ADY17809.1|	rhodopsin type II	287.73	1.23806e-96	142
c807560_g3_i1	gi|67483444|gb|AAY68042.1|	proteorhodopsin	69.3218	2.3106e-18	37
c873772_g1_i2	gi|229358663|gb|ACQ57523.1|	putative proteorhodopsin	145.591	2.11543e-46	80
c877787_g1_i1	gi|348167213|gb|AEP68178.1|	rhodopsin 2	77.0258	1.34931e-20	40
c539660_g1_i1	gi|119094158|gb|ABL60988.1|	proteorhodopsin	63.5438	3.48634e-16	26
c636707_g1_i1	gi|333440757|gb|AEF32711.1|	rhodopsin	60.4622	2.97475e-15	39
c913921_g3_i1	gi|119094185|gb|ABL61007.1|	proteorhodopsin	112.079	5.11701e-33	63

## Sheet: Dataset 6
Dataset 6. Genes potentially related to the rhodopsin function in P. donghaiense during the 2014 bloom. Shown are expression levels (FPKM) and functional annotation information of these genes.
	gene_id	T0_fpkm	T1_fpkm	T2_fpkm	T3_fpkm	Swissprot ID	Description [Blast species]	GO Description	logFC(T0/T123)	logCPM	PValue	FDR
Retinal and carotenoid synthesis	comp91206_c0	0	2.70584	1.65657	1.4678	P54982	Phytoene desaturase [Phycomyces blakesleeanus]	oxidation-reduction process	-9.07858	3.77961	0.000683643	0.00962344
	comp110093_c0	0	5.93745	4.52639	3.85633	Q8LP17	Carotenoid oxygenase [Coccomyxa subellipsoidea C-169]	--	-8.45928	3.21306	0.00645523	0.0525555
	comp65182_c0	0	14.0514	16.9585	10.928	Q9HAY6	Beta,beta-carotene 15,15&apos;-monooxygenase [Homo sapiens]	--	-9.85631	4.48659	1.6e-05	0.000473588
	comp72310_c1	0	7.62983	5.13611	3.1736	Q38933	Lycopene beta cyclase, chloroplastic [Arabidopsis thaliana]	pantothenate biosynthetic process//oxidation-reduction process//carotenoid biosynthetic process//response to stress//glycerol-3-phosphate catabolic process//response to water stimulus	-8.33902	3.14299	0.0046409	0.042102
	comp93535_c0	0	11.229	13.1648	6.28096	Q94ID7	Geranylgeranyl pyrophosphate synthase, chloroplastic [Hevea brasiliensis]	isoprenoid biosynthetic process	-9.1912	3.90722	0.000357859	0.00581746
	comp91492_c0	0	7.74007	9.82233	15.5064	Q8S4R4	Prolycopene isomerase [Lycopersicon esculentum]	tRNA processing//carotenoid biosynthetic process//oxidation-reduction process	-10.9628	5.46261	4.71e-09	4.78e-07
	comp92118_c0	0	11.626	8.08172	9.20671	Q40412	Zeaxanthin epoxidase, chloroplastic [Nicotiana plumbaginifolia]	oxidation-reduction process//carotenoid biosynthetic process//terpenoid biosynthetic process//steroid biosynthetic process	-9.7787	4.39288	3.06e-05	0.000807584
	comp77620_c0	0	3.6682	10.0119	6.14148	Q40412	Zeaxanthin epoxidase, chloroplastic [Nicotiana plumbaginifolia]	methanogenesis//folic acid biosynthetic process//oxidation-reduction process//carotenoid biosynthetic process	-8.52569	3.26012	0.00406939	0.0379382
	comp100777_c2	0	22.1382	3.80289	3.36954	P21375	Osmotic growth protein 1[Saccharomyces cerevisiae]	oxidation-reduction process//carotenoid biosynthetic process//tRNA processing	-7.66539	2.58976	0.0235815	0.134229
	comp100873_c0	0	7.9874	6.33018	3.85607	A7DZP8	Glycerol-3-phosphate dehydrogenase, mitochondrial [Mesocricetus auratus]	carotenoid biosynthetic process//oxidation-reduction process	-9.16862	3.88048	0.00047094	0.00721877
	comp101936_c0	0	32.5238	28.0807	22.3676	Q1MJU4	Choline dehydrogenase [Rhizobium leguminosarum bv. Viciae]	carotenoid biosynthetic process//oxidation-reduction process	-11.3018	5.81572	7.47e-11	1.16e-08
	comp119069_c0	0	5.04385	6.98921	6.81203	P55826	Protoporphyrinogen oxidase, chloroplastic [Arabidopsis thaliana]	oxidation-reduction process//carotenoid biosynthetic process//tRNA processing	-8.7803	3.4627	0.00359067	0.0340822
	comp120611_c0	0	7.37202	11.1889	5.37501	P0A0E4	Mercuric reductase [Staphylococcus epidermidis]	tRNA processing//cell redox homeostasis//carotenoid biosynthetic process//oxidation-reduction process//fatty acid metabolic process//benzoate metabolic process//fatty acid biosynthetic process//isoleucine catabolic process//tryptophan metabolic process//leucine catabolic process//lysine catabolic process//valine catabolic process	-8.93878	3.67317	0.00100524	0.0129737
	comp126871_c0	0	5.26643	9.12204	5.43735	--	--	carotenoid biosynthetic process//oxidation-reduction process	-8.39871	3.16179	0.0101719	0.0737226
	comp128396_c0	0	6.92363	4.29277	3.91227	--	--	oxidation-reduction process//carotenoid biosynthetic process	-8.45508	3.21346	0.00645523	0.0525555
	comp155676_c0	0	2.76355	7.67624	7.14851	--	--	tRNA processing//carotenoid biosynthetic process//pantothenate biosynthetic process//oxidation-reduction process	-8.40661	3.10168	0.0118175	0.0830041
	comp31068_c0	0	7.8092	3.94681	7.27764	--	--	carotenoid biosynthetic process//oxidation-reduction process	-9.07524	3.71942	0.00103915	0.013286
	comp32622_c0	0	3.46371	8.55516	4.59787	--	--	oxidation-reduction process//carotenoid biosynthetic process//tRNA processing	-8.38066	3.1465	0.0046409	0.042102
	comp32732_c0	0	4.47041	3.28501	6.94403	P64918	Uncharacterized protein Mb2023 [Mycobacterium bovis]	carotenoid biosynthetic process	-8.94094	3.55956	0.00235927	0.0249428
	comp34798_c0	0	5.3793	8.35264	5.57998	Q47PU3	Phenylacetone monooxygenase [Thermobifida fusca]	oxidation-reduction process//carotenoid biosynthetic process	-8.69891	3.42457	0.00226704	0.024383
	comp34883_c0	0	7.40741	9.48676	11.9196	--	--	carotenoid biosynthetic process//oxidation-reduction process//potassium ion transport	-9.13283	3.76421	0.000683643	0.00962344
	comp85008_c0	0	4.55811	7.48165	5.5698	Q0V5K1	Kynurenine 3-monooxygenase [Phaeosphaeria nodorum]	pantothenate biosynthetic process//oxidation-reduction process//carotenoid biosynthetic process	-9.36557	4.01947	0.000167446	0.00320716
	comp85625_c0	0	16.7673	30.5043	31.8266	--	--	oxidation-reduction process//carotenoid biosynthetic process//photosynthesis//chlorophyll biosynthetic process	-10.055	4.62641	4.65e-06	0.000170857
	comp94667_c0	0	21.2881	17.1016	13.6253	P37747	UDP-galactopyranose mutase [Escherichia coli]	inositol catabolic process//oxidation-reduction process//carotenoid biosynthetic process	-10.0753	4.68374	4.57e-06	0.000169071
	comp97011_c0	0	19.0761	20.8606	19.1629	Q5EXK1	3-hydroxybenzoate 6-hydroxylase [Klebsiella oxytoca]	carotenoid biosynthetic process//tRNA processing//oxidation-reduction process	-10.1308	4.7177	2.3e-06	9.51e-05
	comp99223_c0	0	6.21056	3.87985	3.75603	Q91WN4	Kynurenine 3-monooxygenase [Mus musculus]	carotenoid biosynthetic process//pantothenate biosynthetic process//oxidation-reduction process	-8.10742	2.89394	0.0142227	0.0935487
	comp99821_c0	0	4.25892	2.73423	2.68038	O13755	Putative fumarate reductase [Schizosaccharomyces pombe]	carotenoid biosynthetic process//tRNA processing//oxidation-reduction process	-8.90101	3.60748	0.00177865	0.0201228
	comp99948_c0	0	10.4046	7.0167	5.63145	Q5BLE8	Putative all-trans-retinol 13,14-reductase [Danio rerio]	carotenoid biosynthetic process//oxidation-reduction process	-9.32837	4.00954	0.000191689	0.00357506
Light sensing protein	comp120690_c0	0	3.81935	5.4697	3.68528	P58818	Deoxyribodipyrimidine photo-lyase [Methanothermobacter marburgensis]	DNA repair	-8.34055	3.1026	0.00749747	0.0588882
	comp32404_c0	0	9.67359	13.0512	10.5922	Q651U1	Cryptochrome DASH, chloroplastic/mitochondrial [Oryza sativa subsp. Japonica]	DNA repair	-9.78157	4.39916	3.06e-05	0.000807584
	comp96434_c0	0	7.70091	15.0904	13.3708	Q75WS4	Cryptochrome DASH [Xenopus laevis]	DNA repair//ribosome biogenesis//translation//oxidation-reduction process	-9.94544	4.53495	1.22e-05	0.000381012
	comp98653_c0	0	26.2248	23.4474	20.8826	Q5IFN2	Cryptochrome DASH, chloroplastic/mitochondrial [Ostreococcus tauri]	DNA repair	-10.7211	5.27002	3.44e-08	2.71e-06
	comp127037_c0	0	13.0158	10.8733	7.79914	Q84KJ5	Cryptochrome DASH, chloroplastic/mitochondrial [Arabidopsis thaliana]	regulation of signal transduction//DNA repair	-9.43681	4.10845	0.000119801	0.00245831
DNA photolyase (light harvesting cofactor)	comp100360_c3	0	18.6699	6.14524	6.2012	--	--	DNA repair//DNA photolyase activity	-7.97425	2.81219	0.0196626	0.119174
	comp108086_c0	0	8.63522	9.79014	5.98243	Q5R5X3	Pumilio homolog 1 [Pongo abelii]	pathogenesis//DNA repair//regulation of protein secretion//RNA binding//DNA photolyase activity	-8.6615	3.41104	0.00263617	0.027331
	comp108998_c0	0	11.6027	27.4364	13.82	--	--	DNA repair//DNA photolyase activity	-8.61774	3.36831	0.00355842	0.0340521
	comp118765_c0	0	21.6075	37.4841	16.9986	--	--	DNA repair//DNA photolyase activity	-9.48159	4.16322	5.39e-05	0.00129042
	comp53458_c0	0	16.0889	25.4582	22.0339	P34024	1-phosphatidylinositol phosphodiesterase [Listeria monocytogenes serovar 1/2a]	phospholipase C activity//DNA photolyase activity//intracellular signal transduction//DNA repair//lipid metabolic process//phospholipid catabolic process	-10.4641	5.02183	2.99e-07	1.73e-05
	comp99931_c4	0	5.77406	7.60788	7.60315	--	--	DNA repair//sequence-specific DNA binding//DNA photolyase activity	-9.45253	4.08013	0.000156046	0.00303331

## Sheet: Dataset 7
Dataset 7. Genes involved in nutrients metabolism in P. donghaiense and diatoms from T0 through T3. Shown are expression levels (FPKM) and functional annotation information of these genes.
gene_id	logFC(T0/T123)	logCPM	PValue	FDR	T0_fpkm	T1_fpkm	T2_fpkm	T3_fpkm	Description	Species_group	Pathway
comp87989_c0	-8.11241	3.02562	0.00632709	0.0221207	0	7.45476	4.93022	2.62104	Autophagy-related protein 22-1	P. donghaiense	Autophagy
comp72230_c1	-8.36238	3.25866	0.00236892	0.0105034	0	10.3901	7.44896	3.99077	Autophagy-related protein 3	P. donghaiense	Autophagy
comp47096_c0	-8.43079	3.26667	0.00676251	0.0232248	0	8.67037	11.5396	6.72171	Autophagy-related protein 8	P. donghaiense	Autophagy
comp47133_c0	-8.87764	3.8109	6.05e-05	0.000537744	0	68.6303	57.2127	18.9254	Autophagy-related protein 8	P. donghaiense	Autophagy
comp70045_c0	-8.33598	3.2724	0.00161447	0.00770804	0	50.9989	47.1454	16.5515	Autophagy-related protein 8	P. donghaiense	Autophagy
comp96744_c6	-11.5295	6.11696	2.03e-15	1.64e-13	0	120.106	136.973	140.761	Autophagy-related protein 8	P. donghaiense	Autophagy
comp87357_c0	-8.28012	3.12169	0.0103916	0.0321081	0	2.93959	3.48423	2.14761	Autophagy-related protein 9	P. donghaiense	Autophagy
comp108001_c0	-9.19264	3.86584	0.000539985	0.00803218	0	9.26501	6.52364	6.56401	Cathepsin B	P. donghaiense	Autophagy
comp97897_c0	-8.42792	3.27804	0.00298199	0.030138	0	6.13323	17.7928	3.53359	Cathepsin B-like CP2	P. donghaiense	Autophagy
comp83806_c0	-8.37324	3.08999	0.00749747	0.0588882	0	6.13188	4.43744	5.83213	Cathepsin B-like CP3	P. donghaiense	Autophagy
comp91140_c0	-7.7037	2.61566	0.0278993	0.152072	0	5.61816	3.05739	1.41093	Cathepsin B-like cysteine proteinase 4	P. donghaiense	Autophagy
comp87338_c0	-10.5555	5.14838	4.34e-08	3.31e-06	0	47.1638	30.3349	14.8817	Cathepsin B-like cysteine proteinase 6	P. donghaiense	Autophagy
comp115594_c0	-9.28576	3.96613	0.000328355	0.00543822	0	13.4154	13.3911	9.52139	Cathepsin D	P. donghaiense	Autophagy
comp137573_c0	-8.89414	3.60455	0.000961672	0.0125887	0	6.74925	10.8893	6.97554	Cathepsin D	P. donghaiense	Autophagy
comp80237_c0	-10.1209	4.73125	2.05e-06	8.63e-05	0	18.5329	18.8598	12.2807	Cathepsin D	P. donghaiense	Autophagy
comp98102_c0	-9.20936	3.91716	0.000311805	0.00523048	0	14.8948	15.0904	8.27715	Cathepsin D	P. donghaiense	Autophagy
comp101323_c1	-9.74736	4.4091	1.33e-05	0.000409886	0	26.2094	16.3007	9.85445	Cathepsin E	P. donghaiense	Autophagy
comp110844_c0	-9.36496	4.02251	0.000167446	0.00320716	0	13.0763	12.1441	10.7602	Cathepsin E	P. donghaiense	Autophagy
comp114570_c0	-8.74627	3.5039	0.00483266	0.0180822	0	7.3683	8.35378	7.47166	Cathepsin E	P. donghaiense	Autophagy
comp124988_c0	-9.91533	4.5502	5.39e-06	0.00019389	0	25.0751	15.5066	11.3823	Cathepsin E	P. donghaiense	Autophagy
comp31333_c0	-8.86977	3.61966	0.000828776	0.0112001	0	12.6787	8.01943	4.9605	Cathepsin E	P. donghaiense	Autophagy
comp60708_c0	-8.27698	3.11746	0.00544953	0.0471014	0	18.759	7.70961	4.35775	Cathepsin E	P. donghaiense	Autophagy
comp61256_c0	-9.95427	4.5478	1.08e-05	0.000346294	0	17.4913	14.6197	16.7373	Cathepsin E	P. donghaiense	Autophagy
comp79704_c0	-9.61391	4.23706	8.14e-05	0.00180041	0	13.9343	11.633	12.7888	Cathepsin E	P. donghaiense	Autophagy
comp84723_c0	-8.48624	3.14911	0.00874816	0.0657594	0	5.47372	4.34407	7.97302	Cathepsin E	P. donghaiense	Autophagy
comp88256_c1	-9.14235	3.72052	0.000683643	0.00962344	0	5.81069	6.13867	14.3938	Cathepsin E	P. donghaiense	Autophagy
comp90538_c1	-9.10067	3.76611	0.000786344	0.0107352	0	9.87496	7.79447	8.78978	Cathepsin E	P. donghaiense	Autophagy
comp95770_c2	-8.5943	3.32204	0.00555478	0.0471014	0	7.40758	2.94486	4.15553	Cathepsin E	P. donghaiense	Autophagy
comp96234_c0	-10.0937	4.66742	4.57e-06	0.000169071	0	12.9995	9.79242	13.5845	Cathepsin E	P. donghaiense	Autophagy
comp97302_c0	-8.3663	3.08459	0.00749747	0.0588882	0	5.6898	2.86702	4.60431	Cathepsin E	P. donghaiense	Autophagy
comp99109_c0	-10.0975	4.6843	4.07e-06	0.000153466	0	13.9467	12.3564	12.9431	Cathepsin E	P. donghaiense	Autophagy
comp99639_c0	-9.24545	3.94006	0.000236509	0.00420128	0	7.92095	9.84591	5.65617	Cathepsin E	P. donghaiense	Autophagy
comp111651_c0	-9.94036	4.55533	1.08e-05	0.000346294	0	18.7249	19.3698	14.9657	Cathepsin E-A	P. donghaiense	Autophagy
comp42448_c0	-9.41409	4.04817	0.00023156	0.00414839	0	11.7792	11.0782	12.2362	Cathepsin E-A	P. donghaiense	Autophagy
comp95042_c0	-9.50459	4.13615	0.000145141	0.00287246	0	10.9277	14.4024	13.1043	Cathepsin E-A	P. donghaiense	Autophagy
comp69642_c0	-9.88244	4.50519	1.11e-05	0.000353851	0	17.2831	15.8689	12.3488	Cathepsin E-B	P. donghaiense	Autophagy
comp41474_c0	-9.00886	3.71416	0.000652351	0.00930986	0	8.95835	13.1535	8.18772	Cathepsin L	P. donghaiense	Autophagy
comp89934_c0	-9.39008	4.01792	0.000342809	0.00563244	0	6.65743	6.11015	7.48389	Cathepsin L	P. donghaiense	Autophagy
comp45921_c0	-7.28523	2.31967	0.0144944	0.041469	0	8.06127	6.09295	1.24584	Cathepsin L2	P. donghaiense	Autophagy
comp100431_c0	-10.7321	5.26053	3.44e-08	2.71e-06	0	19.1919	27.6685	30.466	Cathepsin L-like proteinase	P. donghaiense	Autophagy
comp112277_c0	-9.08612	3.69744	0.00103915	0.013286	0	4.66014	9.20823	12.5728	Cathepsin L-like proteinase	P. donghaiense	Autophagy
comp101070_c1	-8.30022	3.17618	0.00242493	0.0255941	0	24.8456	8.59884	2.75859	Cathepsin S	P. donghaiense	Autophagy
comp97099_c3	-9.82688	4.43809	1.66e-05	0.000487387	0	14.6017	14.3656	13.6984	Cathepsin S	P. donghaiense	Autophagy
comp106272_c0	-9.21691	3.92476	0.000271599	0.00469681	0	15.9769	13.4111	7.87048	Cathepsin Z	P. donghaiense	Autophagy
comp152120_c0	-8.26584	3.02358	0.012026	0.0830041	0	4.63481	10.3073	6.71524	Cathepsin Z	P. donghaiense	Autophagy
comp99207_c0	-10.8867	5.44494	3.81e-09	3.94e-07	0	40.4909	40.7889	20.0042	Cathepsin Z	P. donghaiense	Autophagy
comp105758_c0	-10.0097	4.71361	2.29e-06	3.3e-05	0	31.196	48.4678	37.1413	Golgi SNAP receptor complex member 2	P. donghaiense	Autophagy
comp70178_c0	-8.55975	3.40675	0.00130814	0.00659145	0	12.8069	3.5153	4.67208	Metacaspase-1	P. donghaiense	Autophagy
comp88642_c0	-11.1843	5.75591	1.24e-11	5.97e-10	0	32.8558	43.7647	49.8779	Metacaspase-1	P. donghaiense	Autophagy
comp169178_c0	-7.79717	2.77612	0.00961197	0.0302914	0	8.90043	10.3311	2.66099	Metacaspase-1A	P. donghaiense	Autophagy
comp151732_c0	-8.64869	3.44099	0.00310943	0.0129467	0	3.98504	11.2951	6.27165	Metacaspase-1B	P. donghaiense	Autophagy
comp99949_c1	-10.3474	5.12335	5.92e-09	1.71e-07	0	41.5235	50.5278	27.2988	Metacaspase-2	P. donghaiense	Autophagy
comp110656_c0	-8.81899	3.59247	0.0020456	0.00935308	0	31.2613	20.7929	21.9825	Synaptobrevin homolog 1	P. donghaiense	Autophagy
comp37677_c1	-8.13338	3.0638	0.00431274	0.0166535	0	47.3215	57.0037	19.807	Synaptobrevin homolog YKT6	P. donghaiense	Autophagy
comp98089_c4	-10.6127	5.22254	2.84e-08	6.91e-07	0	32.8297	39.7635	45.6791	Synaptobrevin homolog YKT6	P. donghaiense	Autophagy
comp62505_c0	-9.09824	3.83432	0.00075	0.00420852	0	14.032	14.9865	14.0959	Syntaxin-1A	P. donghaiense	Autophagy
comp32905_c1	-8.43089	3.27099	0.00395869	0.0155979	0	14.9692	3.27853	5.63899	Syntaxin-42	P. donghaiense	Autophagy
comp66497_c0	-9.12581	3.95978	0.000105177	0.000856439	0	13.5602	12.204	7.23225	Syntaxin-42	P. donghaiense	Autophagy
comp86993_c0	-8.51389	3.47577	0.000414094	0.00263169	0	21.7259	15.8549	4.76634	Syntaxin-6	P. donghaiense	Autophagy
comp99289_c1	-8.55249	3.45379	0.000895528	0.00486144	0	19.934	37.1959	12.3068	Ubiquitin-like protein ATG12B	P. donghaiense	Autophagy
comp99739_c1	-10.3635	4.92271	6.12e-07	3.17e-05	0	25.3799	28.585	30.7789	Ammonium transporter 1 member 1	P. donghaiense	Nitrogen utilization
comp49815_c2	-8.82028	3.48404	0.00232519	0.024746	0	5.57397	17.1889	15.3422	Ammonium transporter 1 member 3	P. donghaiense	Nitrogen utilization
comp101931_c1	-2.69454	5.31093	0.0089347	0.0668758	2.54436	39.7919	17.6533	14.3924	Ammonium transporter 2	P. donghaiense	Nitrogen utilization
comp97221_c6	-8.45693	3.26149	0.00474922	0.0421529	0	3.03761	4.11915	1.64538	Ammonium transporter 2	P. donghaiense	Nitrogen utilization
comp101205_c3	-8.86898	3.6359	0.000614803	0.0089205	0	12.8424	9.10002	4.2331	Ammonium transporter NrgA	P. donghaiense	Nitrogen utilization
comp127691_c0	-8.40945	3.12784	0.0118175	0.0830041	0	4.49579	5.22777	5.26895	Assimilatory nitrite reductase [NAD(P)H] small subunit	P. donghaiense	Nitrogen utilization
comp125298_c0	-9.07158	3.81031	0.000891329	0.00484841	0	7.87137	4.66488	5.97532	Cationic amino acid transporter 1	P. donghaiense	Nitrogen utilization
comp53757_c0	-8.95157	3.516	0.0052007	0.0191726	0	5.02847	3.04938	10.5726	Cationic amino acid transporter 1	P. donghaiense	Nitrogen utilization
comp129445_c0	-9.1215	3.80188	0.000516166	0.00778077	0	12.5527	28.1602	18.1098	Cyanate hydratase	P. donghaiense	Nitrogen utilization
comp101125_c1	-4.575	8.0104	3.64e-17	1.58e-14	6.17538	236.328	186.112	203.329	High affinity nitrate transporter 2.5	P. donghaiense	Nitrogen utilization
comp127383_c0	-9.29347	3.8833	0.000559835	0.00825074	0	6.9116	7.14863	13.5207	High affinity nitrate transporter 2.5	P. donghaiense	Nitrogen utilization
comp95753_c0	-5.01893	9.42649	3.36e-35	4.83e-32	7.72704	238.981	387.289	434.491	High affinity nitrate transporter 2.5	P. donghaiense	Nitrogen utilization
comp101887_c0	-11.0056	5.56439	1.01e-09	1.21e-07	0	57.6155	34.6929	14.5337	Nitrate reductase [NADH]	P. donghaiense	Nitrogen utilization
comp100401_c0	-9.15772	3.82758	0.000337772	0.0055666	0	11.673	3.41885	6.40053	Nitrate reductase [NADH] 2	P. donghaiense	Nitrogen utilization
comp102063_c0	-9.77141	4.42074	2.12e-05	0.000598794	0	13.4014	6.41877	5.32736	Nitrite reductase [NAD(P)H]	P. donghaiense	Nitrogen utilization
comp33718_c0	-8.75894	3.48687	0.00310824	0.0306239	0	8.82663	6.3559	5.39197	Probable peptide/nitrate transporter At3g43790	P. donghaiense	Nitrogen utilization
comp98830_c0	-10.1166	4.8598	3.75e-07	6.83e-06	0	20.4074	26.1896	17.3683	Proton-coupled amino acid transporter 1	P. donghaiense	Nitrogen utilization
comp120942_c0	-8.61136	3.33023	0.0103748	0.0321081	0	5.64701	7.38723	7.99997	Putative sodium-coupled neutral amino acid transporter 11	P. donghaiense	Nitrogen utilization
comp55322_c0	-8.74509	3.3858	0.00525585	0.0191726	0	6.68514	3.86696	9.52513	Putative sodium-coupled neutral amino acid transporter 11	P. donghaiense	Nitrogen utilization
comp100380_c3	-8.10141	2.9543	0.0111133	0.03401	0	7.26836	2.83688	3.23178	Putative sodium-coupled neutral amino acid transporter 7	P. donghaiense	Nitrogen utilization
comp116503_c0	-10.0221	4.77496	5.8e-07	1e-05	0	20.1739	22.8721	15.5463	Putative sodium-dependent excitatory amino acid transporter glt-4	P. donghaiense	Nitrogen utilization
comp129692_c0	-8.88206	3.66977	0.000839882	0.00461457	0	10.6654	9.27593	7.70522	Sodium-coupled neutral amino acid transporter 1	P. donghaiense	Nitrogen utilization
comp36684_c0	-8.89262	3.53062	0.00612107	0.0216799	0	3.97383	6.6897	9.31446	Sodium-coupled neutral amino acid transporter 1	P. donghaiense	Nitrogen utilization
comp99742_c4	-9.52577	4.24215	6.21e-05	0.000548081	0	5.84062	8.38199	6.94408	Sodium-coupled neutral amino acid transporter 1	P. donghaiense	Nitrogen utilization
comp102078_c0	-12.9592	7.39061	7.87e-22	5.76e-19	0	135.491	152.107	126.967	Type-3 glutamine synthetase	P. donghaiense	Nitrogen utilization
comp97820_c0	-11.3486	5.85364	4.34e-11	7.03e-09	0	28.7527	26.326	24.3827	Type-3 glutamine synthetase	P. donghaiense	Nitrogen utilization
comp95052_c0	-10.8627	5.38927	1.05e-08	9.67e-07	0	9.61237	29.2883	23.235	Alkaline phosphatase	P. donghaiense	Phosphorus utilization/ internal cycle
comp69737_c0	-9.76675	4.41492	2.39e-05	0.000659932	0	15.2105	22.6738	11.7427	Probable apyrase 1	P. donghaiense	Phosphorus utilization/ internal cycle
comp69404_c0	-10.637	5.19786	5.21e-08	3.87e-06	0	28.7477	24.2154	19.6003	Probable apyrase 5	P. donghaiense	Phosphorus utilization/ internal cycle
comp101639_c0	-8.70743	3.55768	0.000223465	0.00404033	0	14.0656	2.99672	0.426733	High affinity phosphate transporter	P. donghaiense	Phosphorus utilization/ internal cycle
comp109149_c0	-9.59419	4.24139	8.14e-05	0.00180041	0	13.8664	15.4215	11.2099	Probable inorganic phosphate transporter 1-6	P. donghaiense	Phosphorus utilization/ internal cycle
comp76711_c0	-8.77475	3.42064	0.00414552	0.0379382	0	7.53701	4.05528	8.85458	Probable inorganic phosphate transporter 1-6	P. donghaiense	Phosphorus utilization/ internal cycle
comp82012_c0	-7.66476	2.64745	0.0167883	0.105355	0	7.69572	4.5183	0.62122	Probable inorganic phosphate transporter 1-9	P. donghaiense	Phosphorus utilization/ internal cycle
comp109568_c0	-10.7292	5.25531	3.79e-08	2.96e-06	0	28.7983	30.0724	39.3592	Putative inorganic phosphate transporter 1-13	P. donghaiense	Phosphorus utilization/ internal cycle
comp82723_c0	-9.9045	4.42104	1.6e-05	0.000473588	0	8.20563	9.45815	28.5069	Putative inorganic phosphate transporter 1-13	P. donghaiense	Phosphorus utilization/ internal cycle
comp33397_c0	-9.76369	4.37114	2.2e-05	0.000617267	0	17.927	12.8617	16.0389	Putative inorganic phosphate transporter C23D3.12	P. donghaiense	Phosphorus utilization/ internal cycle
comp102123_c0	-13.2038	7.62426	3.98e-24	3.4e-21	0	63.8013	83.1372	89.0557	Sodium-dependent phosphate transport protein 2B	P. donghaiense	Phosphorus utilization/ internal cycle
Skeletonema-dohrnii-SkelB-20130926|7290_1	6.00065	4.65672	0.00988884	0.0467276	13.0963	0	0	0	Autophagy-related protein 3	diatom	Autophagy
Skeletonema-dohrnii-SkelB-20130926|13959_1	1.10379	10.097	3.34e-10	9.02e-09	747.198	260.828	1304.63	0	Cathespin d	diatom	Autophagy
Skeletonema-marinoi-SkelA-20130924|1237_1	1.70062	7.73314	4.37e-08	8.65e-07	144.414	0	192.656	0	Cathespin d	diatom	Autophagy
Skeletonema-dohrnii-SkelB-20130926|1422_1	6.67162	5.12371	0.00304331	0.0180268	18.6438	0	0	0	Cathespin z	diatom	Autophagy
Skeletonema-dohrnii-SkelB-20130926|890_1	2.50118	8.16674	4.04e-17	2.4e-15	277.338	0	212.212	0	Cathespin z	diatom	Autophagy
Skeletonema-marinoi-SkelA-20130924|10301_1	6.30131	4.86268	0.00296155	0.0180268	14.3814	0	0	0	Cathespin z	diatom	Autophagy
Skeletonema-marinoi-SkelA-20130924|83571_1	1.81256	6.58141	0.000135405	0.00124596	68.1648	86.9255	0	0	Cathespin z	diatom	Autophagy
Thalassiosira-oceanica-CCMP1005-20130912|23236_1	6.46387	4.97639	0.00921653	0.0467276	17.3923	0	0	0	Cathespin z	diatom	Autophagy
Thalassiosira-oceanica-CCMP1005-20130912|6236_1	4.497	8.30762	2.35e-33	4.51e-31	352.27	0	66.8178	0	Cathespin z	diatom	Autophagy
Thalassiosira-rotula-CCMP3096-20130909|15767_1	6.12863	4.74363	0.00988884	0.0467276	13.9346	0	0	0	Cathespin z	diatom	Autophagy
Skeletonema-dohrnii-SkelB-20130926|4382_1	2.28444	7.26547	9.1e-09	1.98e-07	170.36	0	150.738	0	Metacaspase-1	diatom	Autophagy
Skeletonema-dohrnii-SkelB-20130926|6272_1	1.85983	7.63886	9.9e-09	2.15e-07	77.6412	0	92.6367	0	Metacaspase-1	diatom	Autophagy
Skeletonema-marinoi-SkelA-20130924|10061_1	7.6437	5.83207	1.3e-06	1.95e-05	19.7197	0	0	0	Metacaspase-1	diatom	Autophagy
Thalassiosira-oceanica-CCMP1005-20130912|7607_1	7.21797	5.519	0.000110284	0.00102615	40.3566	0	0	0	Metacaspase-1	diatom	Autophagy
Skeletonema-marinoi-SkelA-20130924|10899_1	1.11842	7.26099	0.000850888	0.00677442	104.41	0	208.513	0	Metacaspase-1a	diatom	Autophagy
Skeletonema-marinoi-SkelA-20130924|10286_1	6.64531	5.10494	0.00304331	0.0180268	40.2678	0	0	0	Synaptobrevin homolog ykt6	diatom	Autophagy
Skeletonema-marinoi-SkelA-20130924|103279_1	6.8024	5.21741	0.000986293	0.00718886	13.6893	0	0	0	Syntaxin-1b	diatom	Autophagy
Skeletonema-dohrnii-SkelB-20130926|112591_1	1.46718	7.15048	8.19e-05	0.000871	73.0936	0	114.376	0	Ammonium transporter 1 member 2	diatom	Nitrogen utilization
Skeletonema-dohrnii-SkelB-20130926|16868_1	6.37691	4.91537	0.00296155	0.0180268	10.7429	0	0	0	Ammonium transporter 1 member 2	diatom	Nitrogen utilization
Skeletonema-marinoi-SkelA-20130924|101411_1	6.20505	4.79607	0.00988884	0.0467276	30.2425	0	0	0	Ammonium transporter 1 member 2	diatom	Nitrogen utilization
Skeletonema-marinoi-SkelA-20130924|102837_1	7.22383	5.52329	0.000110284	0.00102615	20.8443	0	0	0	Ammonium transporter 1 member 2	diatom	Nitrogen utilization
Skeletonema-marinoi-SkelA-20130924|6807_1	6.11254	4.73264	0.00988884	0.0467276	8.285	0	0	0	Ammonium transporter 1 member 2	diatom	Nitrogen utilization
Skeletonema-dohrnii-SkelB-20130926|111960_1	8.64533	6.57578	2.24e-11	7.09e-10	47.6553	0	0	0	Ferredoxin--nitrite reductase chloroplastic	diatom	Nitrogen utilization
Skeletonema-marinoi-SkelA-20130924|3028_1	8.08038	6.15553	2.04e-08	4.22e-07	32.763	0	0	0	Ferredoxin--nitrite reductase chloroplastic	diatom	Nitrogen utilization
Thalassiosira-rotula-CCMP3096-20130909|6977_1	8.03496	6.12182	6.08e-08	1.15e-06	30.8224	0	0	0	Ferredoxin--nitrite reductase chloroplastic	diatom	Nitrogen utilization
Skeletonema-marinoi-SkelA-20130924|9193_1	2.01392	7.81721	3.89e-10	1.01e-08	135.033	29.5444	116.563	0	Glutamine synthetase	diatom	Nitrogen utilization
Skeletonema-dohrnii-SkelB-20130926|7413_1	8.67986	6.60151	7.94e-12	2.64e-10	71.7551	0	0	0	Glutamine synthetase chloroplastic	diatom	Nitrogen utilization
Skeletonema-dohrnii-SkelB-20130926|12698_1	6.74258	5.17447	0.000986293	0.00718886	15.8993	0	0	0	High-affinity nitrate transporter 2.2	diatom	Nitrogen utilization
Skeletonema-dohrnii-SkelB-20130926|17228_1	8.03122	6.11904	6.08e-08	1.15e-06	20.9914	0	0	0	Nitrate reductase [nadh]	diatom	Nitrogen utilization
Skeletonema-marinoi-SkelA-20130924|9191_1	6.91883	5.30138	0.000315	0.00262	10.9707	0	0	0	Nitrate reductase [nadh]	diatom	Nitrogen utilization
Thalassiosira-rotula-CCMP3096-20130909|16837_1	6.49173	4.99602	0.00921653	0.0467276	7.14473	0	0	0	Nitrate reductase [nadh]	diatom	Nitrogen utilization
Skeletonema-dohrnii-SkelB-20130926|8856_1	1.8587	7.08219	1.54e-06	2.27e-05	47.9798	59.5176	0	0	Probable urea active transporter 1	diatom	Nitrogen utilization
Skeletonema-marinoi-SkelA-20130924|14004_1	2.66659	6.06226	0.00015	0.00138	21.9552	15.2002	0	0	Probable urea active transporter 1	diatom	Nitrogen utilization
Skeletonema-dohrnii-SkelB-20130926|5547_1	8.7289	6.63807	2.82e-12	9.8e-11	49.5346	0	0	0	Proton-coupled amino acid transporter 1	diatom	Nitrogen utilization
Skeletonema-marinoi-SkelA-20130924|9365_1	6.05427	4.69298	0.00988884	0.0467276	8.7358	0	0	0	Putative sodium-coupled neutral amino acid transporter 11	diatom	Nitrogen utilization
Pseudo_nitzschia-fradulenta-WWA7-20140214|1531_1	6.25077	4.82764	0.00988884	0.0467276	7.70889	0	0	0	Type-3 glutamine synthetase	diatom	Nitrogen utilization
Skeletonema-dohrnii-SkelB-20130926|6950_1	1.14475	6.9796	0.00185	0.0131	39.0665	0	76.4873	0	Type-3 glutamine synthetase	diatom	Nitrogen utilization
Skeletonema-marinoi-SkelA-20130924|13667_1	2.93144	5.95002	0.000212491	0.00192664	20.6831	0	11.3585	0	Type-3 glutamine synthetase	diatom	Nitrogen utilization
Thalassiosira-oceanica-CCMP1005-20130912|133885_1	6.10596	4.72815	0.00988884	0.0467276	6.8194	0	0	0	Type-3 glutamine synthetase	diatom	Nitrogen utilization
Thalassiosira-rotula-CCMP3096-20130909|2141_1	6.20457	4.79574	0.00988884	0.0467276	7.30894	0	0	0	Type-3 glutamine synthetase	diatom	Nitrogen utilization
Thalassiosira-rotula-GSO102-20130909|14419_1	6.57772	5.05687	0.00304331	0.0180268	9.49601	0	0	0	Type-3 glutamine synthetase	diatom	Nitrogen utilization
Skeletonema-marinoi-SkelA-20130924|13952_1	6.68392	5.13249	0.00304331	0.0180268	20.2358	0	0	0	Urea transporter 1	diatom	Nitrogen utilization
Skeletonema-dohrnii-SkelB-20130926|6473_1	7.31779	5.59212	3.67e-05	0.000405	12.2189	0	0	0	Urease	diatom	Nitrogen utilization
Skeletonema-marinoi-SkelA-20130924|102175_1	6.185	4.78227	0.00988884	0.0467276	5.62509	0	0	0	Urease	diatom	Nitrogen utilization
Skeletonema-dohrnii-SkelB-20130926|25932_1	3.77935	10.7283	6.92e-83	2.44e-79	1456.99	171.165	303.652	0	Sodium-dependent phosphate transport protein 2a	diatom	Phosphorus utilization/ internal cycle
Skeletonema-marinoi-SkelA-20130924|8350_1	6.11828	9.26402	8.09e-70	1.28e-66	639.25	0	39.2405	0	Sodium-dependent phosphate transport protein 2a	diatom	Phosphorus utilization/ internal cycle
Thalassiosira-oceanica-CCMP1005-20130912|3769_1	8.89525	6.76215	1.9e-13	7.83e-12	56.9699	0	0	0	Sodium-dependent phosphate transport protein 2a	diatom	Phosphorus utilization/ internal cycle
Thalassiosira-rotula-CCMP3096-20130909|1546_1	8.97212	6.81955	2.53e-14	1.13e-12	59.2208	0	0	0	Sodium-dependent phosphate transport protein 2a	diatom	Phosphorus utilization/ internal cycle
Thalassiosira-rotula-GSO102-20130909|84739_1	6.10291	4.72607	0.00989	0.0467	5.22011	0	0	0	Sodium-dependent phosphate transport protein 2a	diatom	Phosphorus utilization/ internal cycle
Thalassiosira-rotula-CCMP3096-20130909|7455_1	8.70982	6.62384	2.82e-12	9.8e-11	105.349	0	0	0	Sodium-dependent phosphate transport protein 2b	diatom	Phosphorus utilization/ internal cycle
comp85588_c0	-8.44719	3.14466	0.0101719	0.0737226	0	7.05376	4.83162	7.30729	2-aminoethylphosphonate-pyruvate transaminase (PhnW)	P. donghaiense	Phosphorus utilization/ internal cycle
comp89658_c0	-11.2647	5.73823	1.66e-10	2.41e-08	0	72.1474	115.836	222.829	Uncharacterised protein (PhnI domain)	P. donghaiense	Phosphorus utilization/ internal cycle
comp92893_c0	-9.54693	4.18626	7.6e-05	0.00171054	0	2.7302	3.03087	2.57121	6-phosphofructokinase 7 (PhnG)	P. donghaiense	Phosphorus utilization/ internal cycle
comp166021_c0	-8.78682	3.41414	0.00414552	0.0379382	0	3.2783	5.69903	8.45259	ABC1 family protein C10F6.14c (PhnG)	P. donghaiense	Phosphorus utilization/ internal cycle
comp101277_c0	-8.24884	3.098	0.00639443	0.0525555	0	5.25199	3.27925	1.37632	ATP-binding cassette superfamily/High affinity phosphate transporter	P. donghaiense	Phosphorus utilization/ internal cycle
comp101632_c2	-8.34254	3.16283	0.00394952	0.0372828	0	4.03764	3.1971	1.51296	ATP-binding cassette superfamily/High affinity phosphate transporter	P. donghaiense	Phosphorus utilization/ internal cycle

## Sheet: Dataset 8
Dataset 8. Antimicrobial peptides and defense proteins found in bloom metatranscriptomes, which are also actively expressed during another dinoflagellate bloom ccurred off Baicheng Beach, Xiamen Harbor in 2014. Shown are expression levels (FPKM) and functinal annotation.
gene_id	T0_fpkm	T1_fpkm	T2_fpkm	T3_fpkm	Pfam description	Pfam ID	Pfam E-value	GO Process
comp103852_c0	0	107.79	122.1	179.56	Macrophage migration inhibitory factor (MIF)	PF01187	5.4e-06	GO:0007165:signal transduction GO:0006725:cellular aromatic compound metabolic process
comp104043_c0	0	78.8	79.32	93.48	Mammalian defensin	PF00323	0.0003	GO:0006952:defense response
comp106855_c0	0	76.11	57.5	82.53	Pleurocidin family	PF08107	6.5e-06	GO:0042742:defense response to bacterium
comp111955_c0	0	60.94	82	48.48	Arthropod defensin	PF01097	2.5e-05	GO:0006952:defense response
comp113060_c0	0	50.78	77.36	62.91	Arthropod defensin	PF01097	2e-05	GO:0006952:defense response
comp114487_c0	0	44.54	32.71	21.78	Scorpion antimicrobial peptide	PF08102	0.0088	GO:0042157:lipoprotein metabolic process GO:0006869:lipid transport
comp118715_c0	0	35.41	34.91	23.54	Liver-expressed antimicrobial peptide 2 precursor	PF07359	2.1e-05	GO:0042742:defense response to bacterium
comp91075_c0	0	41.58	31.32	43.21	Bee antimicrobial peptide	PF08026	6.2e-06	GO:0042381:hemolymph coagulation
comp98089_c4	0	38.58	33.54	36.41	Synaptobrevin	PF0095	2.9e-14	GO:0016192:vesicle-mediated transport

## Sheet: Dataset 9
Dataset 9. Highly expressed transcripts in P. donghaiense (top 20 highly expressed genes of the four samples combined). In red are genes described emphatically in the text. Shown are expression levels (FPKM), magnitude of expression changes (logFC), other expression statistics, and functional annotation information of these genes.
gene_id	T0_fpkm	T1_fpkm	T2_fpkm	T3_fpkm	log FC (T0/T123)	logCPM	PValue	FDR	Gene Length	NR GI	NR ID	NR Description [Blast species]	NR Score	NR Evalue	Swissp Description [Blast species]
comp100074_c3	88.1905	2972.37	2931.63	3026.5	-4.12742	10.7769	3.92e-91	3.82e-88	847	157092939	ABV22124.1	chloroplast ATP synthase subunit C [Alexandrium affine]	356	1.29e-38	ATP synthase subunit c, chloroplastic [Pisum sativum GN=atpH PE=1 SV=1]
comp100593_c2	14.8622	1605.24	1584.35	1169.68	-5.61095	9.52055	3.9e-54	1.99e-51	718	58613603	AAW79388.1	unknown protein [Heterocapsa triquetra]	264	7.99e-26	--
comp100620_c0	105.282	9863.02	13539.1	10866.9	-5.79683	13.4097	0	0	1419	62638121	AAX92666.1	chloroplast peridinin-chlorophyll a-binding protein precursor [Alexandrium tamarense]	972	3.73e-125	Peridinin-chlorophyll a-binding protein, chloroplastic [Symbiodinium sp. PE=1 SV=1]
comp100758_c1	1941.9	42.866	38.6068	11.0671	7.1872	8.48563	7.8e-303	2.55e-299	566	145408591	YP_001152215.1	ORF44l [Pinus koraiensis]	138	3.38e-09	--
comp100981_c0	2308.04	177.09	156.339	40.0935	5.42549	10.0681	0	0	1105	161898183	ABX80187.1	beta-tubulin [Prorocentrum minimum]	1251	1.12e-167	Tubulin beta chain [Paramecium tetraurelia GN=bPT2 PE=3 SV=1]
comp101143_c0	23.9619	1203.67	1902.28	3096.69	-5.57525	9.92333	3.93e-61	2.34e-58	668	348167211	AEP68177.1	rhodopsin 1, partial [Phaeocystis globosa]	274	3.13e-26	--
comp101143_c2	131.819	1552.03	1698.21	2406.17	-2.9406	10.1743	6.61e-38	2.28e-35	850	348167211	AEP68177.1	rhodopsin 1, partial [Phaeocystis globosa]	446	1.1e-50	Blue-light absorbing proteorhodopsin [Gamma-proteobacterium Hot 75m4 PE=1 SV=2]
comp101364_c0	12.5394	1533.69	1580.82	2663.78	-6.384	10.1607	3.45e-82	2.93e-79	851	161898194	ABX80198.1	unknown [Prorocentrum minimum]	728	2.1e-94	--
comp101627_c5	2252.8	5689.4	3490.39	3623.19	-0.417981	13.93	0.0172134	0.108005	4256	317574807	ACR24224.2	cytochrome b [Prorocentrum donghaiense]	1413	7.76e-180	Cytochrome b [Plasmodium chabaudi GN=MT-CYB PE=3 SV=1]
comp102262_c0	13414.4	35762.5	22073.6	26161.4	-0.561593	13.5132	0.00159124	0.0185057	494	255965340	ACU44975.1	senescence-associated protein-like [Pfiesteria piscicida]	213	7.64e-20	--
comp1092295_c0	2906.09	181.007	278.56	1932.85	2.41594	9.10944	3.57e-68	2.34e-65	347	410170263	XP_003961007.1	predicted: uncharacterized protein LOC101060770 [Homo sapiens]	125	1.96e-06	--
comp23324_c0	3910.51	336.603	348.888	4008.45	1.88398	9.69728	9.94e-57	5.56e-54	322	440884236	ELR44476.1	hypothetical protein M91_20944, partial [Bos grunniens mutus]	226	3.8e-22	--
comp2535_c0	214913	1872.56	671.321	513.586	8.80565	15.2639	0	0	422	422293454	EKU20754.1	transcript antisense to ribosomal rna protein (TAR) [Nannochloropsis gaditana CCMP526]	158	2.08e-39	Protein TAR1 [Saccharomyces cerevisiae (strain ATCC 204508 / S288c) GN=TAR1 PE=2 SV=1]
comp43076_c0	56.9629	1608.63	1801.82	1791.04	-3.98368	9.44561	6.76e-34	1.86e-31	562	239918896	ACS34797.1	cytochrome b6/f complex subunit IV [Heterocapsa triquetra]	533	2.77e-66	Cytochrome b6-f complex subunit 4 OS=Porphyra purpurea GN=petD PE=3 SV=1
comp53527_c0	1041.19	9648.86	12178	14745.2	-2.6029	13.2285	3.19e-294	9.74e-291	1112	82698222	ABB89026.1	photosystem II D1 [Lingulodinium polyedrum]	1579	0	Photosystem Q(B) protein [Heterocapsa rotundata GN=psbA PE=3 SV=1]
comp53544_c0	299.801	3447.82	4159.71	4952.08	-2.86717	11.7189	1.59e-116	1.97e-113	1139	82698228	ABB89029.1	photosystem II protein D2 [Lingulodinium polyedrum]	1629	0	Photosystem II D2 protein [Thalassiosira pseudonana GN=psbD PE=3 SV=1]
comp58961_c1	521.953	4074.91	4605.01	644.554	-1.38417	9.33937	8.07e-30	1.85e-27	276	357515297	XP_003627937.1	hypothetical protein MTR_8g040260 [Medicago truncatula]	131	4.93e-08	--
comp65059_c0	46938.8	251.183	150.145	138.19	9.04864	13.1882	0	0	464	308453902	XP_003089631.1	hypothetical protein CRE_23800 [Caenorhabditis remanei]	384	9.69e-45	--
comp65550_c0	3645.06	43.7783	27.9983	3.38288	8.48523	7.58536	7.38e-236	1.61e-232	202	281352790	EFB28374.1	hypothetical protein PANDA_015961 [Ailuropoda melanoleuca]	340	5.4e-40	Tubulin alpha chain (Fragment) [Lytechinus pictus PE=3 SV=1]
comp68944_c0	140.779	1243.83	2441.2	2571.85	-2.95824	11.1252	1.31e-79	1.01e-76	1516	60222972	BAD90039.1	photosystem II CP43 protein [Prorocentrum dentatum]	307	2.22e-28	Photosystem II 44 kDa reaction center protein [Synechocystis sp. (strain PCC 6803 / Kazusa) GN=psbC PE=1 SV=3]
comp8165_c0	2000.82	18.34	25.5185	6.69944	8.09291	6.80981	7.65e-172	1.35e-168	272	225711690	ACO11691.1	ORF91 [Caligus rogercresseyi]	229	7.74e-23	--
comp82728_c2	2856.92	51.0047	43.7888	9.74612	7.60162	10.4633	0	0	1227	357436159	XP_003588355.1	mitochondrial protein, putative [Medicago truncatula]	181	1.07e-11	--
comp84150_c0	3096.61	272.667	353.144	2555.28	2.1418	9.84779	3.46e-81	2.78e-78	479	355565944	EHH22373.1	hypothetical protein EGK_05619, partial [Macaca mulatta]	382	1.09e-44	Putative uncharacterized protein encoded by LINC00269 [Homo sapiens GN=LINC00269 PE=5 SV=1]
comp8493_c0	7120.17	73.4979	99.2844	47.5198	7.6937	9.59812	0	0	290	32450149	AAH53790.1	cam protein, partial [Xenopus laevis]	413	8.62e-50	Calmodulin [Saccharina japonica GN=cam PE=2 SV=1]
comp88544_c0	2653.09	7124.26	5139.25	6785.31	-0.763292	12.222	4.25e-05	0.00106687	909	148876798	ABR15107.1	cytochrome oxidase subunit III [Karlodinium micrum]	591	1.08e-71	--
comp92842_c0	64.5947	1013.1	1892.74	1320.63	-3.47086	10.6654	4.65e-73	3.28e-70	1652	5532302	AAD44701.1	PSII CP47 apoprotein [Heterocapsa triquetra]	1822	0	Photosystem II CP47 chlorophyll apoprotein [Guillardia theta GN=psbB PE=3 SV=1]
comp95951_c0	97302.1	245.174	243.81	141.316	9.91324	16.1154	0	0	1686	242002550	XP_002435918.1	hypothetical protein IscW_ISCW024385 [Ixodes scapularis]	319	1.97e-32	--
comp96834_c1	112.722	3043.55	3979.24	6121.61	-4.41189	9.78784	5.03e-44	2.02e-41	284	239918910	ACS34804.1	cytochrome b559 alpha subunit [Heterocapsa triquetra]	340	1.24e-39	Cytochrome b559 subunit alpha [Gracilaria tenuistipitata var. liui GN=psbE PE=3 SV=3]
comp97994_c1	17.6966	1571.45	1856.23	2258.92	-5.83226	9.65358	1.59e-53	7.93e-51	603	161898190	ABX80194.1	unknown [Prorocentrum minimum]	364	3.46e-41	--
comp98008_c0	4713.45	121.436	135.29	76.1701	6.46514	12.6573	0	0	3122	308450159	XP_003088200.1	hypothetical protein CRE_03576 [Caenorhabditis remanei]	544	9.82e-62	Uncharacterized protein ORF91 [Phalaenopsis aphrodite subsp. formosana PE=4 SV=1]
comp98756_c0	271.595	5831.06	7403.7	7809.25	-3.74647	11.5318	1.03e-139	1.42e-136	609	37543012	AAL61534.1	major basic nuclear protein [Prorocentrum minimum]	435	5.62e-52	Major basic nuclear protein 2 [Crypthecodinium cohnii GN=HCc2 PE=4 SV=1]
comp98806_c1	2219.83	695.408	494.67	138.936	3.51436	9.56163	1.69e-109	1.94e-106	673	116222229	ABJ80978.1	alpha tubulin, partial [Peridinium limbatum]	1214	1.55e-165	Tubulin alpha chain [Toxoplasma gondii PE=3 SV=1]
comp99015_c0	3863.25	254.279	392.14	3020.23	2.25116	10.0558	4.06e-100	4.33e-97	453	355755786	EHH59533.1	hypothetical protein EGM_09670, partial [Macaca fascicularis]	365	2e-42	Zinc finger protein ENSP00000375192 [Homo sapiens PE=2 SV=1]
comp99313_c0	2554.55	213.179	192.737	92.6986	5.05388	9.96482	0	0	919	428168802	EKX37742.1	ubiquitin-superoxide dismutase fusion protein [Guillardia theta CCMP2712]	736	2.89e-94	Polyubiquitin [Candida albicans GN=UBI1 PE=1 SV=1]
comp99336_c1	122367	27451.7	18526.9	29110.4	3.23639	18.3285	0	0	4724	357488201	XP_003614388.1	hypothetical protein MTR_5g051050, partial [Medicago truncatula]	59	4.28e-96	Putative uncharacterized protein ART2 [Saccharomyces cerevisiae (strain ATCC 204508 / S288c) GN=ART2 PE=5 SV=1]
comp99472_c0	185.988	1709.26	1680.79	1856.12	-2.29489	10.2003	4.81e-30	1.12e-27	918	224005178	XP_002296240.1	predicted protein [Thalassiosira pseudonana CCMP1335]	143	1.23e-08	--

## Sheet: Dataset 10
Dataset 10. Hypothetical proteins in the dinoflagellate P. donghaiense that were highly expressed or showed dramatic changes in expression level in the course of bloom development (T0 through T3). In red are genes also found in another P. donghaiense bloom that occurred in Xiamen Harbor in 2014. Shown are expression levels (in FPKM) and functional annotation information of these genes.
gene_id	T0_fpkm	T1_fpkm	T2_fpkm	T3_fpkm	NR Description [Blast species]	NR ID	NR Evalue
comp100593_c2	14.8622	1605.24	1584.35	1169.68	unknown protein [Heterocapsa triquetra]	AAW79388.1	7.99e-26
comp101364_c0	12.5394	1533.69	1580.82	2663.78	unknown [Prorocentrum minimum]	ABX80198.1	2.1e-94
comp1092295_c0	2906.09	181.007	278.56	1932.85	PREDICTED: uncharacterized protein LOC101060770 [Homo sapiens]	XP_003961007.1	1.96e-06
comp23324_c0	3910.51	336.603	348.888	4008.45	hypothetical protein M91_20944, partial [Bos grunniens mutus]	ELR44476.1	3.8e-22
comp97994_c1	17.6966	1571.45	1856.23	2258.92	unknown [Prorocentrum minimum]	ABX80194.1	3.46e-41
comp99472_c0	185.988	1709.26	1680.79	1856.12	predicted protein [Thalassiosira pseudonana CCMP1335]	XP_002296240.1	1.23e-08
